# Supplementary material for: 4,4′-Di-tert-butyl-2,2′-[imidazolidine-1,3-diylbis(methyl­ene)]diphenol
Source: Acta Crystallogr Sect E Struct Rep Online. 2013 Jun 29;69(Pt 7):o1166. doi: 10.1107/S1600536813017157 (PMC3770425; doi:10.1107/S1600536813017157)
Supplement: Supplementary file 1 [file e-69-o1166-sup1.cif]

##############################################################################
#                                                                            #
# This CIF contains the data in a paper accepted for publication in          #
# Acta Crystallographica Section E. It conforms to the requirements of       #
# Notes for Authors for Acta Crystallographica Section E, and has been       #
# peer reviewed under the auspices of the IUCr Commission on Journals.       #
#                                                                            #
# Full details of the Crystallographic Information File format               #
# are given in the paper "The Crystallographic Information File (CIF):       #
# a New Standard Archive File for Crystallography" by S. R. Hall, F. H.      #
# Allen and I. D. Brown [Acta Cryst. (1991), A47, 655-685].                  #
#                                                                            #
# The current version of the core CIF dictionary is obtainable from          #
# ftp://ftp.iucr.org/pub/cif_core.dic.                                       #
#                                                                            #
# Software is freely available for graphical display of the structure(s)     #
# in this CIF. For information consult the CIF software page                 #
# http://www.iucr.org/resources/cif/software.                                #
#                                                                            #
# This file may be used for bona fide research purposes within the           #
# scientific community so long as proper attribution is given to the journal # 
# article from which it was obtained.                                        #
#                                                                            #
##############################################################################
data_I
_audit_creation_method     SHELXL-2013
_chemical_name_systematic
;
4,4'-Di-<i>tert</i>-butyl-2,2'-[imidazolidine-1,3-diylbis(methylene)]diphenol
;
_chemical_name_common     ?
_chemical_formula_moiety     'C25 H36 N2 O2'
_chemical_formula_sum     'C25 H36 N2 O2'
_chemical_formula_iupac     'C25 H36 N2 O2'
_chemical_formula_weight     396.56
_chemical_melting_point     ?
_shelx_space_group_comment
;
The symmetry employed for this shelxl refinement is uniquely defined
by the following loop, which should always be used as a source of
symmetry information in preference to the above space-group names.
They are only intended as comments.
;
_space_group_crystal_system     monoclinic
_space_group_name_H-M_alt     'P 21/c'
_space_group_name_Hall     '-P 2ybc'
loop_
    _space_group_symop_operation_xyz
    'x, y, z'
    '-x, y+1/2, -z+1/2'
    '-x, -y, -z'
    'x, -y-1/2, z-1/2'
_cell_length_a     21.0879(16)
_cell_length_b     6.2110(4)
_cell_length_c     17.9086(16)
_cell_angle_alpha     90
_cell_angle_beta     109.168(6)
_cell_angle_gamma     90
_cell_volume     2215.6(3)
_cell_formula_units_Z     4
_cell_measurement_reflns_used     20905
_cell_measurement_theta_min     2.05
_cell_measurement_theta_max     26.03
_cell_measurement_temperature     173(2)
_exptl_crystal_description     block
_exptl_crystal_colour     colourless
_exptl_crystal_size_max     0.240
_exptl_crystal_size_mid     0.220
_exptl_crystal_size_min     0.190
_exptl_crystal_density_diffrn     1.189
_exptl_crystal_density_meas     ?
_exptl_crystal_density_method     ?
_exptl_crystal_F_000     864
_exptl_absorpt_coefficient_mu     0.075
_exptl_absorpt_correction_type     none
_exptl_absorpt_process_details     ?
_shelx_estimated_absorpt_T_min     0.982
_shelx_estimated_absorpt_T_max     0.986
_exptl_absorpt_correction_T_min     ?
_exptl_absorpt_correction_T_max     ?
_exptl_special_details     ?
_diffrn_ambient_temperature     173(2)
_diffrn_radiation_type     MoK\a
_diffrn_radiation_wavelength     0.71073
_diffrn_measurement_device_type     'Stoe IPDS II two-circle'
_diffrn_measurement_method     \w
_diffrn_detector_area_resol_mean     ?
_diffrn_reflns_number     22835
_diffrn_reflns_av_R_equivalents     0.1010
_diffrn_reflns_theta_min     2.045
_diffrn_reflns_theta_max     25.026
_diffrn_reflns_theta_full     25.000
_diffrn_measured_fraction_theta_max     0.998
_diffrn_measured_fraction_theta_full     0.998
_diffrn_reflns_limit_h_min     -25
_diffrn_reflns_limit_h_max     24
_diffrn_reflns_limit_k_min     -7
_diffrn_reflns_limit_k_max     7
_diffrn_reflns_limit_l_min     -18
_diffrn_reflns_limit_l_max     21
_refine_special_details
;
Refined as a 2-component twin.
;
_reflns_number_total     3909
_reflns_number_gt     3131
_reflns_threshold_expression     I>2\s(I)
_refine_ls_structure_factor_coef     Fsqd
_refine_ls_matrix_type     full
_refine_ls_R_factor_all     0.1333
_refine_ls_R_factor_gt     0.1193
_refine_ls_wR_factor_gt     0.3179
_refine_ls_wR_factor_ref     0.3239
_refine_ls_goodness_of_fit_ref     1.129
_refine_ls_restrained_S_all     1.129
_refine_ls_number_reflns     3909
_refine_ls_number_parameters     272
_refine_ls_number_restraints     0
_refine_ls_hydrogen_treatment     mixed
_refine_ls_weighting_scheme     calc
_refine_ls_weighting_details
             'w=1/[\s^2^(Fo^2^)+(0.0705P)^2^+10.9502P] where P=(Fo^2^+2Fc^2^)/3'
_atom_sites_solution_hydrogens     mixed
_atom_sites_solution_primary     ?
_atom_sites_solution_secondary     ?
_refine_ls_shift/su_max     0.000
_refine_ls_shift/su_mean     0.000
_refine_diff_density_max     0.415
_refine_diff_density_min     -0.392
_refine_ls_extinction_method     'SHELXL97 (Sheldrick, 2008)'
_refine_ls_extinction_coef     0.037(4)
_refine_ls_extinction_expression
                                  'Fc^*^=kFc[1+0.001xFc^2^\l^3^/sin(2\q)]^-1/4^'
loop_
    _atom_type_symbol
    _atom_type_description
    _atom_type_scat_dispersion_real
    _atom_type_scat_dispersion_imag
    _atom_type_scat_source
    'C' 'C' 0.0033 0.0016
                         'International Tables Vol C Tables 4.2.6.8 and 6.1.1.4'
    'H' 'H' 0.0000 0.0000
                         'International Tables Vol C Tables 4.2.6.8 and 6.1.1.4'
    'N' 'N' 0.0061 0.0033
                         'International Tables Vol C Tables 4.2.6.8 and 6.1.1.4'
    'O' 'O' 0.0106 0.0060
                         'International Tables Vol C Tables 4.2.6.8 and 6.1.1.4'
_computing_data_collection     'X-AREA (Stoe & Cie, 2001)'
_computing_cell_refinement     'X-AREA (Stoe & Cie, 2001)'
_computing_data_reduction     'X-AREA (Stoe & Cie, 2001)'
_computing_structure_solution     'SHELXS97 (Sheldrick, 2008)'
_computing_structure_refinement     'SHELXL97 (Sheldrick, 2008)'
_computing_molecular_graphics     'DIAMOND (Brandenburg, 2006)'
_computing_publication_material     'SHELXL97 (Sheldrick, 2008)'
loop_
    _atom_site_type_symbol
    _atom_site_label
    _atom_site_fract_x
    _atom_site_fract_y
    _atom_site_fract_z
    _atom_site_U_iso_or_equiv
    _atom_site_adp_type
    _atom_site_calc_flag
    _atom_site_occupancy
    _atom_site_disorder_assembly
    _atom_site_disorder_group
    O O1 0.4712(2) 0.0117(8) 0.5876(3) 0.0455(12) Uani d 1 . .
    H H1 0.500(5) 0.122(16) 0.624(6) 0.09(3) Uiso d 1 . .
    O O2 0.6663(2) 0.9590(8) 0.7246(3) 0.0455(12) Uani d 1 . .
    H H2 0.635(4) 0.845(13) 0.716(5) 0.06(2) Uiso d 1 . .
    N N1 0.5256(3) 0.3720(9) 0.6606(3) 0.0385(13) Uani d 1 . .
    N N2 0.6261(3) 0.5545(8) 0.7268(3) 0.0368(13) Uani d 1 . .
    C C1 0.5734(3) 0.4179(13) 0.7397(4) 0.0489(18) Uani d 1 . .
    H H1A 0.5929 0.2827 0.7669 0.059 Uiso calc 1 . .
    H H1B 0.5508 0.4945 0.7724 0.059 Uiso calc 1 . .
    C C2 0.5537(3) 0.4692(12) 0.6021(4) 0.0433(16) Uani d 1 . .
    H H2A 0.5346 0.6139 0.5854 0.052 Uiso calc 1 . .
    H H2B 0.5453 0.3765 0.5549 0.052 Uiso calc 1 . .
    C C3 0.6280(3) 0.4820(11) 0.6489(4) 0.0369(14) Uani d 1 . .
    H H3A 0.6501 0.3398 0.6525 0.044 Uiso calc 1 . .
    H H3B 0.6513 0.5875 0.6256 0.044 Uiso calc 1 . .
    C C4 0.4565(3) 0.4390(11) 0.6528(4) 0.0419(16) Uani d 1 . .
    H H4A 0.4524 0.5964 0.6437 0.050 Uiso calc 1 . .
    H H4B 0.4483 0.4089 0.7031 0.050 Uiso calc 1 . .
    C C5 0.6896(3) 0.5301(11) 0.7933(4) 0.0394(15) Uani d 1 . .
    H H5A 0.7046 0.3785 0.7960 0.047 Uiso calc 1 . .
    H H5B 0.6813 0.5639 0.8434 0.047 Uiso calc 1 . .
    C C11 0.4026(3) 0.3260(10) 0.5857(4) 0.0364(14) Uani d 1 . .
    C C12 0.4124(3) 0.1211(11) 0.5592(4) 0.0407(15) Uani d 1 . .
    C C13 0.3586(4) 0.0247(11) 0.5019(4) 0.0492(18) Uani d 1 . .
    H H13 0.3648 -0.1113 0.4810 0.059 Uiso calc 1 . .
    C C14 0.2970(4) 0.1210(11) 0.4750(4) 0.0449(16) Uani d 1 . .
    H H14 0.2617 0.0508 0.4354 0.054 Uiso calc 1 . .
    C C15 0.2846(3) 0.3197(10) 0.5040(4) 0.0399(15) Uani d 1 . .
    C C16 0.3396(3) 0.4209(11) 0.5576(4) 0.0421(16) Uani d 1 . .
    H H16 0.3339 0.5608 0.5758 0.050 Uiso calc 1 . .
    C C17 0.2157(3) 0.4268(12) 0.4738(4) 0.0420(16) Uani d 1 . .
    C C18 0.2078(4) 0.5451(13) 0.3962(4) 0.0518(19) Uani d 1 . .
    H H18A 0.2141 0.4431 0.3574 0.078 Uiso calc 1 . .
    H H18B 0.2415 0.6596 0.4057 0.078 Uiso calc 1 . .
    H H18C 0.1628 0.6081 0.3758 0.078 Uiso calc 1 . .
    C C19 0.2058(4) 0.5876(14) 0.5326(4) 0.055(2) Uani d 1 . .
    H H19A 0.2104 0.5144 0.5825 0.082 Uiso calc 1 . .
    H H19B 0.1609 0.6510 0.5114 0.082 Uiso calc 1 . .
    H H19C 0.2396 0.7015 0.5417 0.082 Uiso calc 1 . .
    C C20 0.1589(4) 0.2555(15) 0.4574(6) 0.066(2) Uani d 1 . .
    H H20A 0.1629 0.1777 0.5063 0.099 Uiso calc 1 . .
    H H20B 0.1630 0.1537 0.4174 0.099 Uiso calc 1 . .
    H H20C 0.1152 0.3272 0.4381 0.099 Uiso calc 1 . .
    C C21 0.7443(3) 0.6742(10) 0.7855(4) 0.0363(14) Uani d 1 . .
    C C22 0.7299(3) 0.8793(10) 0.7516(4) 0.0403(15) Uani d 1 . .
    C C23 0.7822(3) 1.0074(11) 0.7463(4) 0.0434(16) Uani d 1 . .
    H H23 0.7731 1.1453 0.7222 0.052 Uiso calc 1 . .
    C C24 0.8475(3) 0.9344(11) 0.7760(4) 0.0434(16) Uani d 1 . .
    H H24 0.8825 1.0241 0.7715 0.052 Uiso calc 1 . .
    C C25 0.8639(3) 0.7346(11) 0.8122(4) 0.0422(16) Uani d 1 . .
    C C26 0.8101(3) 0.6077(10) 0.8153(4) 0.0366(14) Uani d 1 . .
    H H26 0.8194 0.4693 0.8390 0.044 Uiso calc 1 . .
    C C27 0.9369(3) 0.6602(12) 0.8458(5) 0.0506(18) Uani d 1 . .
    C C28 0.9627(4) 0.613(2) 0.7759(6) 0.090(4) Uani d 1 . .
    H H28A 0.9588 0.7433 0.7438 0.135 Uiso calc 1 . .
    H H28B 0.9359 0.4975 0.7432 0.135 Uiso calc 1 . .
    H H28C 1.0099 0.5687 0.7964 0.135 Uiso calc 1 . .
    C C29 0.9436(4) 0.4555(14) 0.8947(6) 0.069(2) Uani d 1 . .
    H H29A 0.9159 0.3417 0.8619 0.103 Uiso calc 1 . .
    H H29B 0.9286 0.4836 0.9401 0.103 Uiso calc 1 . .
    H H29C 0.9907 0.4094 0.9134 0.103 Uiso calc 1 . .
    C C30 0.9809(4) 0.8335(14) 0.8977(6) 0.071(3) Uani d 1 . .
    H H30A 0.9768 0.9669 0.8672 0.106 Uiso calc 1 . .
    H H30B 1.0278 0.7858 0.9156 0.106 Uiso calc 1 . .
    H H30C 0.9665 0.8595 0.9436 0.106 Uiso calc 1 . .
loop_
    _atom_site_aniso_label
    _atom_site_aniso_U_11
    _atom_site_aniso_U_22
    _atom_site_aniso_U_33
    _atom_site_aniso_U_12
    _atom_site_aniso_U_13
    _atom_site_aniso_U_23
    O1 0.044(3) 0.040(3) 0.055(3) 0.004(2) 0.020(2) -0.007(2)
    O2 0.039(3) 0.036(3) 0.055(3) 0.004(2) 0.007(2) 0.006(2)
    N1 0.034(3) 0.046(3) 0.039(3) -0.001(2) 0.017(2) 0.001(2)
    N2 0.033(3) 0.039(3) 0.037(3) -0.003(2) 0.011(2) -0.003(2)
    C1 0.039(4) 0.055(4) 0.053(4) -0.012(3) 0.014(3) 0.000(4)
    C2 0.039(4) 0.047(4) 0.041(4) 0.003(3) 0.010(3) 0.001(3)
    C3 0.039(3) 0.038(3) 0.033(3) -0.004(3) 0.011(3) -0.004(3)
    C4 0.036(3) 0.042(4) 0.051(4) -0.001(3) 0.020(3) -0.008(3)
    C5 0.036(3) 0.044(4) 0.036(3) 0.001(3) 0.009(3) 0.002(3)
    C11 0.037(3) 0.032(3) 0.041(4) -0.004(3) 0.015(3) -0.003(3)
    C12 0.047(4) 0.039(4) 0.039(3) 0.001(3) 0.017(3) 0.005(3)
    C13 0.060(4) 0.032(3) 0.052(4) -0.003(3) 0.013(4) -0.005(3)
    C14 0.051(4) 0.041(4) 0.042(4) -0.008(3) 0.014(3) -0.006(3)
    C15 0.040(3) 0.038(3) 0.042(4) -0.004(3) 0.013(3) 0.003(3)
    C16 0.038(3) 0.036(3) 0.050(4) -0.001(3) 0.012(3) -0.001(3)
    C17 0.035(3) 0.051(4) 0.041(4) -0.001(3) 0.014(3) 0.006(3)
    C18 0.048(4) 0.065(5) 0.039(4) 0.001(4) 0.010(3) 0.005(3)
    C19 0.048(4) 0.068(5) 0.046(4) 0.013(4) 0.012(3) 0.000(4)
    C20 0.040(4) 0.072(5) 0.081(6) -0.012(4) 0.011(4) 0.006(5)
    C21 0.041(3) 0.035(3) 0.030(3) -0.004(3) 0.009(3) -0.003(3)
    C22 0.042(4) 0.035(3) 0.044(4) 0.000(3) 0.013(3) -0.003(3)
    C23 0.055(4) 0.036(3) 0.037(3) -0.007(3) 0.013(3) 0.005(3)
    C24 0.042(4) 0.047(4) 0.043(4) -0.013(3) 0.016(3) -0.003(3)
    C25 0.042(4) 0.042(4) 0.040(4) -0.005(3) 0.010(3) -0.006(3)
    C26 0.036(3) 0.036(3) 0.035(3) 0.001(3) 0.008(3) -0.003(3)
    C27 0.040(4) 0.055(4) 0.052(4) -0.003(3) 0.010(3) -0.007(4)
    C28 0.049(5) 0.135(10) 0.089(7) 0.009(6) 0.027(5) -0.027(7)
    C29 0.045(4) 0.056(5) 0.094(7) 0.002(4) 0.007(4) 0.000(5)
    C30 0.055(5) 0.055(5) 0.085(6) -0.010(4) -0.001(4) -0.011(5)
_geom_special_details
;
All e.s.d.'s (except the e.s.d. in the dihedral angle between two l.s. planes)
are estimated using the full covariance matrix. The cell e.s.d.'s are taken
into account individually in the estimation of e.s.d.'s in distances, angles
and torsion angles; correlations between e.s.d.'s in cell parameters are only
used when they are defined by crystal symmetry. An approximate (isotropic)
treatment of cell e.s.d.'s is used for estimating e.s.d.'s involving l.s.
planes.
;
loop_
    _geom_bond_atom_site_label_1
    _geom_bond_atom_site_label_2
    _geom_bond_site_symmetry_2
    _geom_bond_distance
    _geom_bond_publ_flag
    O1 C12 . 1.357(8) ?
    O1 H1 . 1.00(10) ?
    O2 C22 . 1.360(8) ?
    O2 H2 . 0.95(8) ?
    N1 C1 . 1.473(9) ?
    N1 C4 . 1.478(8) ?
    N1 C2 . 1.490(9) ?
    N2 C1 . 1.476(8) ?
    N2 C5 . 1.479(8) ?
    N2 C3 . 1.479(8) ?
    C1 H1A . 0.9900 ?
    C1 H1B . 0.9900 ?
    C2 C3 . 1.517(9) ?
    C2 H2A . 0.9900 ?
    C2 H2B . 0.9900 ?
    C3 H3A . 0.9900 ?
    C3 H3B . 0.9900 ?
    C4 C11 . 1.526(9) ?
    C4 H4A . 0.9900 ?
    C4 H4B . 0.9900 ?
    C5 C21 . 1.503(9) ?
    C5 H5A . 0.9900 ?
    C5 H5B . 0.9900 ?
    C11 C16 . 1.388(9) ?
    C11 C12 . 1.397(9) ?
    C12 C13 . 1.392(10) ?
    C13 C14 . 1.365(10) ?
    C13 H13 . 0.9500 ?
    C14 C15 . 1.397(9) ?
    C14 H14 . 0.9500 ?
    C15 C16 . 1.390(9) ?
    C15 C17 . 1.526(9) ?
    C16 H16 . 0.9500 ?
    C17 C19 . 1.514(10) ?
    C17 C18 . 1.533(10) ?
    C17 C20 . 1.556(10) ?
    C18 H18A . 0.9800 ?
    C18 H18B . 0.9800 ?
    C18 H18C . 0.9800 ?
    C19 H19A . 0.9800 ?
    C19 H19B . 0.9800 ?
    C19 H19C . 0.9800 ?
    C20 H20A . 0.9800 ?
    C20 H20B . 0.9800 ?
    C20 H20C . 0.9800 ?
    C21 C26 . 1.377(9) ?
    C21 C22 . 1.401(9) ?
    C22 C23 . 1.389(9) ?
    C23 C24 . 1.378(10) ?
    C23 H23 . 0.9500 ?
    C24 C25 . 1.391(10) ?
    C24 H24 . 0.9500 ?
    C25 C26 . 1.397(9) ?
    C25 C27 . 1.529(9) ?
    C26 H26 . 0.9500 ?
    C27 C30 . 1.522(10) ?
    C27 C29 . 1.523(12) ?
    C27 C28 . 1.549(12) ?
    C28 H28A . 0.9800 ?
    C28 H28B . 0.9800 ?
    C28 H28C . 0.9800 ?
    C29 H29A . 0.9800 ?
    C29 H29B . 0.9800 ?
    C29 H29C . 0.9800 ?
    C30 H30A . 0.9800 ?
    C30 H30B . 0.9800 ?
    C30 H30C . 0.9800 ?
loop_
    _geom_angle_atom_site_label_1
    _geom_angle_atom_site_label_2
    _geom_angle_atom_site_label_3
    _geom_angle_site_symmetry_1
    _geom_angle_site_symmetry_3
    _geom_angle
    _geom_angle_publ_flag
    C12 O1 H1 . . 101(5) ?
    C22 O2 H2 . . 110(5) ?
    C1 N1 C4 . . 112.3(5) ?
    C1 N1 C2 . . 107.0(5) ?
    C4 N1 C2 . . 115.3(5) ?
    C1 N2 C5 . . 110.1(5) ?
    C1 N2 C3 . . 103.2(5) ?
    C5 N2 C3 . . 115.6(5) ?
    N1 C1 N2 . . 105.8(5) ?
    N1 C1 H1A . . 110.6 ?
    N2 C1 H1A . . 110.6 ?
    N1 C1 H1B . . 110.6 ?
    N2 C1 H1B . . 110.6 ?
    H1A C1 H1B . . 108.7 ?
    N1 C2 C3 . . 102.2(5) ?
    N1 C2 H2A . . 111.3 ?
    C3 C2 H2A . . 111.3 ?
    N1 C2 H2B . . 111.3 ?
    C3 C2 H2B . . 111.3 ?
    H2A C2 H2B . . 109.2 ?
    N2 C3 C2 . . 101.1(5) ?
    N2 C3 H3A . . 111.5 ?
    C2 C3 H3A . . 111.5 ?
    N2 C3 H3B . . 111.5 ?
    C2 C3 H3B . . 111.5 ?
    H3A C3 H3B . . 109.4 ?
    N1 C4 C11 . . 113.6(5) ?
    N1 C4 H4A . . 108.8 ?
    C11 C4 H4A . . 108.8 ?
    N1 C4 H4B . . 108.8 ?
    C11 C4 H4B . . 108.8 ?
    H4A C4 H4B . . 107.7 ?
    N2 C5 C21 . . 112.5(5) ?
    N2 C5 H5A . . 109.1 ?
    C21 C5 H5A . . 109.1 ?
    N2 C5 H5B . . 109.1 ?
    C21 C5 H5B . . 109.1 ?
    H5A C5 H5B . . 107.8 ?
    C16 C11 C12 . . 119.6(6) ?
    C16 C11 C4 . . 117.8(6) ?
    C12 C11 C4 . . 122.1(6) ?
    O1 C12 C13 . . 119.0(6) ?
    O1 C12 C11 . . 123.2(6) ?
    C13 C12 C11 . . 117.8(6) ?
    C14 C13 C12 . . 121.5(7) ?
    C14 C13 H13 . . 119.2 ?
    C12 C13 H13 . . 119.2 ?
    C13 C14 C15 . . 121.9(7) ?
    C13 C14 H14 . . 119.0 ?
    C15 C14 H14 . . 119.0 ?
    C16 C15 C14 . . 116.1(6) ?
    C16 C15 C17 . . 121.9(6) ?
    C14 C15 C17 . . 121.8(6) ?
    C11 C16 C15 . . 122.8(6) ?
    C11 C16 H16 . . 118.6 ?
    C15 C16 H16 . . 118.6 ?
    C19 C17 C15 . . 112.0(6) ?
    C19 C17 C18 . . 108.4(6) ?
    C15 C17 C18 . . 109.7(6) ?
    C19 C17 C20 . . 108.0(6) ?
    C15 C17 C20 . . 110.6(6) ?
    C18 C17 C20 . . 108.0(6) ?
    C17 C18 H18A . . 109.5 ?
    C17 C18 H18B . . 109.5 ?
    H18A C18 H18B . . 109.5 ?
    C17 C18 H18C . . 109.5 ?
    H18A C18 H18C . . 109.5 ?
    H18B C18 H18C . . 109.5 ?
    C17 C19 H19A . . 109.5 ?
    C17 C19 H19B . . 109.5 ?
    H19A C19 H19B . . 109.5 ?
    C17 C19 H19C . . 109.5 ?
    H19A C19 H19C . . 109.5 ?
    H19B C19 H19C . . 109.5 ?
    C17 C20 H20A . . 109.5 ?
    C17 C20 H20B . . 109.5 ?
    H20A C20 H20B . . 109.5 ?
    C17 C20 H20C . . 109.5 ?
    H20A C20 H20C . . 109.5 ?
    H20B C20 H20C . . 109.5 ?
    C26 C21 C22 . . 119.3(6) ?
    C26 C21 C5 . . 119.5(6) ?
    C22 C21 C5 . . 121.2(6) ?
    O2 C22 C23 . . 118.7(6) ?
    O2 C22 C21 . . 122.2(6) ?
    C23 C22 C21 . . 119.1(6) ?
    C24 C23 C22 . . 120.0(6) ?
    C24 C23 H23 . . 120.0 ?
    C22 C23 H23 . . 120.0 ?
    C23 C24 C25 . . 122.5(6) ?
    C23 C24 H24 . . 118.8 ?
    C25 C24 H24 . . 118.8 ?
    C24 C25 C26 . . 116.2(6) ?
    C24 C25 C27 . . 121.2(6) ?
    C26 C25 C27 . . 122.6(6) ?
    C21 C26 C25 . . 122.9(6) ?
    C21 C26 H26 . . 118.6 ?
    C25 C26 H26 . . 118.6 ?
    C30 C27 C29 . . 108.5(7) ?
    C30 C27 C25 . . 111.1(6) ?
    C29 C27 C25 . . 111.7(6) ?
    C30 C27 C28 . . 108.7(7) ?
    C29 C27 C28 . . 108.4(8) ?
    C25 C27 C28 . . 108.4(6) ?
    C27 C28 H28A . . 109.5 ?
    C27 C28 H28B . . 109.5 ?
    H28A C28 H28B . . 109.5 ?
    C27 C28 H28C . . 109.5 ?
    H28A C28 H28C . . 109.5 ?
    H28B C28 H28C . . 109.5 ?
    C27 C29 H29A . . 109.5 ?
    C27 C29 H29B . . 109.5 ?
    H29A C29 H29B . . 109.5 ?
    C27 C29 H29C . . 109.5 ?
    H29A C29 H29C . . 109.5 ?
    H29B C29 H29C . . 109.5 ?
    C27 C30 H30A . . 109.5 ?
    C27 C30 H30B . . 109.5 ?
    H30A C30 H30B . . 109.5 ?
    C27 C30 H30C . . 109.5 ?
    H30A C30 H30C . . 109.5 ?
    H30B C30 H30C . . 109.5 ?
loop_
    _geom_torsion_atom_site_label_1
    _geom_torsion_atom_site_label_2
    _geom_torsion_atom_site_label_3
    _geom_torsion_atom_site_label_4
    _geom_torsion_site_symmetry_1
    _geom_torsion_site_symmetry_2
    _geom_torsion_site_symmetry_3
    _geom_torsion_site_symmetry_4
    _geom_torsion
    _geom_torsion_publ_flag
    C4 N1 C1 N2 . . . . -123.4(6) ?
    C2 N1 C1 N2 . . . . 4.0(7) ?
    C5 N2 C1 N1 . . . . -154.4(5) ?
    C3 N2 C1 N1 . . . . -30.5(7) ?
    C1 N1 C2 C3 . . . . 23.1(7) ?
    C4 N1 C2 C3 . . . . 148.8(5) ?
    C1 N2 C3 C2 . . . . 44.4(6) ?
    C5 N2 C3 C2 . . . . 164.6(5) ?
    N1 C2 C3 N2 . . . . -41.3(6) ?
    C1 N1 C4 C11 . . . . -159.1(6) ?
    C2 N1 C4 C11 . . . . 77.9(7) ?
    C1 N2 C5 C21 . . . . -177.0(6) ?
    C3 N2 C5 C21 . . . . 66.5(7) ?
    N1 C4 C11 C16 . . . . -160.5(6) ?
    N1 C4 C11 C12 . . . . 27.4(9) ?
    C16 C11 C12 O1 . . . . -175.5(6) ?
    C4 C11 C12 O1 . . . . -3.6(10) ?
    C16 C11 C12 C13 . . . . 3.2(10) ?
    C4 C11 C12 C13 . . . . 175.2(6) ?
    O1 C12 C13 C14 . . . . 175.6(7) ?
    C11 C12 C13 C14 . . . . -3.2(11) ?
    C12 C13 C14 C15 . . . . -0.7(11) ?
    C13 C14 C15 C16 . . . . 4.5(10) ?
    C13 C14 C15 C17 . . . . -180.0(7) ?
    C12 C11 C16 C15 . . . . 0.7(10) ?
    C4 C11 C16 C15 . . . . -171.6(6) ?
    C14 C15 C16 C11 . . . . -4.4(10) ?
    C17 C15 C16 C11 . . . . 180.0(6) ?
    C16 C15 C17 C19 . . . . -26.9(9) ?
    C14 C15 C17 C19 . . . . 157.8(7) ?
    C16 C15 C17 C18 . . . . 93.5(8) ?
    C14 C15 C17 C18 . . . . -81.8(8) ?
    C16 C15 C17 C20 . . . . -147.5(7) ?
    C14 C15 C17 C20 . . . . 37.2(9) ?
    N2 C5 C21 C26 . . . . -148.4(6) ?
    N2 C5 C21 C22 . . . . 34.6(8) ?
    C26 C21 C22 O2 . . . . -176.7(6) ?
    C5 C21 C22 O2 . . . . 0.3(10) ?
    C26 C21 C22 C23 . . . . 2.4(9) ?
    C5 C21 C22 C23 . . . . 179.4(6) ?
    O2 C22 C23 C24 . . . . 177.5(6) ?
    C21 C22 C23 C24 . . . . -1.6(10) ?
    C22 C23 C24 C25 . . . . -0.4(11) ?
    C23 C24 C25 C26 . . . . 1.6(10) ?
    C23 C24 C25 C27 . . . . -178.9(7) ?
    C22 C21 C26 C25 . . . . -1.2(10) ?
    C5 C21 C26 C25 . . . . -178.2(6) ?
    C24 C25 C26 C21 . . . . -0.8(10) ?
    C27 C25 C26 C21 . . . . 179.7(6) ?
    C24 C25 C27 C30 . . . . 48.9(10) ?
    C26 C25 C27 C30 . . . . -131.5(8) ?
    C24 C25 C27 C29 . . . . 170.2(7) ?
    C26 C25 C27 C29 . . . . -10.3(10) ?
    C24 C25 C27 C28 . . . . -70.4(9) ?
    C26 C25 C27 C28 . . . . 109.1(9) ?
loop_
    _geom_hbond_atom_site_label_D
    _geom_hbond_atom_site_label_H
    _geom_hbond_atom_site_label_A
    _geom_hbond_site_symmetry_A
    _geom_hbond_distance_DH
    _geom_hbond_distance_HA
    _geom_hbond_distance_DA
    _geom_hbond_angle_DHA
    O1 H1 N1 . 1.00(10) 1.70(10) 2.655(7) 157(8)
    O2 H2 N2 . 0.95(8) 1.83(8) 2.656(7) 144(7)
_shelx_hkl_checksum     9666
_shelx_hkl_file
;
   2   0   0  175905    6593  -2
   2   0   0  175905    6593   1
   3   0   0   17510    1334  -2
   3   0   0   17510    1334   1
   4   0   0   95413    2187  -2
   4   0   0   95413    2187   1
   5   0   0  399686   23785  -2
   5   0   0  399686   23785   1
   6   0   0  235385    2121  -2
   6   0   0  235385    2121   1
   7   0   0   69162    4432  -2
   7   0   0   69162    4432   1
   8   0   0  200691   12015  -2
   8   0   0  200691   12015   1
   9   0   0    2222    1165  -2
   9   0   0    2222    1165   1
  10   0   0  209311    2598  -2
  10   0   0  209311    2598   1
  11   0   0    2630    1123  -2
  11   0   0    2630    1123   1
  12   0   0  229372   18492  -2
  12   0   0  229372   18492   1
  13   0   0   11181    1307  -2
  13   0   0   11181    1307   1
  14   0   0   22773     890  -2
  14   0   0   22773     890   1
  15   0   0   88278    3533  -2
  15   0   0   88278    3533   1
  16   0   0   67890    1728  -2
  16   0   0   67890    1728   1
  17   0   0    2634     618  -2
  17   0   0    2634     618   1
  18   0   0    4986     642  -2
  18   0   0    4986     642   1
  19   0   0   55617     945  -2
  19   0   0   55617     945   1
  20   0   0    1011     655  -2
  20   0   0    1011     655   1
  21   0   0    1478     665  -2
  21   0   0    1478     665   1
  22   0   0    5250     729  -2
  22   0   0    5250     729   1
  23   0   0    4615     846  -2
  23   0   0    4615     846   1
  24   0   0    2550     870  -2
  24   0   0    2550     870   1
   1  -1   0 2133680    8928  -2
   1   1   0 2133680    8928   1
   2  -1   0    6876     755  -2
   2   1   0    6876     755   1
   3  -1   0   15401     747  -2
   3   1   0   15401     747   1
   4  -1   0  208914    3489  -2
   4   1   0  208914    3489   1
   5  -1   0   27084     689  -2
   5   1   0   27084     689   1
   6  -1   0    8474     516  -2
   6   1   0    8474     516   1
   7  -1   0    1504     462  -2
   7   1   0    1504     462   1
   8  -1   0  668903   11796  -2
   8   1   0  668903   11796   1
   9  -1   0   26040     578  -2
   9   1   0   26040     578   1
  10  -1   0    2139     445  -2
  10   1   0    2139     445   1
  11  -1   0    6501     437  -2
  11   1   0    6501     437   1
  12  -1   0     508     415  -2
  12   1   0     508     415   1
  13  -1   0     809     536  -2
  13   1   0     809     536   1
  14  -1   0    5328     549  -2
  14   1   0    5328     549   1
  15  -1   0    5810     565  -2
  15   1   0    5810     565   1
  16  -1   0   15127     525  -2
  16   1   0   15127     525   1
  17  -1   0    5699     505  -2
  17   1   0    5699     505   1
  18  -1   0    9974     781  -2
  18   1   0    9974     781   1
  19  -1   0    4043     487  -2
  19   1   0    4043     487   1
  20  -1   0     781     456  -2
  20   1   0     781     456   1
  21  -1   0     319     521  -2
  21   1   0     319     521   1
  22  -1   0     528     526  -2
  22   1   0     528     526   1
  23  -1   0    1182     495  -2
  23   1   0    1182     495   1
   0  -2   0 2577758   50774  -2
   0   2   0 2577758   50774   1
   1  -2   0  882515   19479  -2
   1   2   0  882515   19479   1
   2  -2   0    6016     634  -2
   2   2   0    6016     634   1
   3  -2   0   26823     683  -2
   3   2   0   26823     683   1
   4  -2   0     190     483  -2
   4   2   0     190     483   1
   5  -2   0   50146    1521  -2
   5   2   0   50146    1521   1
   6  -2   0  147288    2564  -2
   6   2   0  147288    2564   1
   7  -2   0  771989   19312  -2
   7   2   0  771989   19312   1
   8  -2   0  171745    3619  -2
   8   2   0  171745    3619   1
   9  -2   0  348647    8944  -2
   9   2   0  348647    8944   1
  10  -2   0   17939     547  -2
  10   2   0   17939     547   1
  11  -2   0   23493     684  -2
  11   2   0   23493     684   1
  12  -2   0  150565    3849  -2
  12   2   0  150565    3849   1
  13  -2   0   10235     467  -2
  13   2   0   10235     467   1
  14  -2   0     805     370  -2
  14   2   0     805     370   1
  15  -2   0     411     511  -2
  15   2   0     411     511   1
  16  -2   0    2304     595  -2
  16   2   0    2304     595   1
  17  -2   0    7462     473  -2
  17   2   0    7462     473   1
  18  -2   0    2738     458  -2
  18   2   0    2738     458   1
  19  -2   0   36279    1570  -2
  19   2   0   36279    1570   1
  20  -2   0    1750     450  -2
  20   2   0    1750     450   1
  21  -2   0     984     512  -2
  21   2   0     984     512   1
  22  -2   0     645     534  -2
  22   2   0     645     534   1
  23  -2   0     111     510  -2
  23   2   0     111     510   1
   1  -3   0  155792    2664  -2
   1   3   0  155792    2664   1
   2  -3   0  276843    4397  -2
   2   3   0  276843    4397   1
   3  -3   0   15827     589  -2
   3   3   0   15827     589   1
   4  -3   0  139301    2441  -2
   4   3   0  139301    2441   1
   5  -3   0   45674     824  -2
   5   3   0   45674     824   1
   6  -3   0   16338     575  -2
   6   3   0   16338     575   1
   7  -3   0   21927     585  -2
   7   3   0   21927     585   1
   8  -3   0   10432     526  -2
   8   3   0   10432     526   1
   9  -3   0    2905     462  -2
   9   3   0    2905     462   1
  10  -3   0     345     425  -2
  10   3   0     345     425   1
  11  -3   0     320     406  -2
  11   3   0     320     406   1
  12  -3   0    5750     417  -2
  12   3   0    5750     417   1
  13  -3   0   17469     483  -2
  13   3   0   17469     483   1
  14  -3   0     734     453  -2
  14   3   0     734     453   1
  15  -3   0    1631     633  -2
  15   3   0    1631     633   1
  16  -3   0    2009     620  -2
  16   3   0    2009     620   1
  17  -3   0   10118     685  -2
  17   3   0   10118     685   1
  18  -3   0    3929     519  -2
  18   3   0    3929     519   1
  19  -3   0    2300     469  -2
  19   3   0    2300     469   1
  20  -3   0     498     551  -2
  20   3   0     498     551   1
  21  -3   0    3918     592  -2
  21   3   0    3918     592   1
  22  -3   0     860     830  -2
  22   3   0     860     830   1
   0  -4   0    6153     604  -2
   0   4   0    6153     604   1
   1  -4   0    1547     397  -2
   1   4   0    1547     397   1
   2  -4   0    1445     450  -2
   2   4   0    1445     450   1
   3  -4   0    5664     469  -2
   3   4   0    5664     469   1
   4  -4   0   73610     709  -2
   4   4   0   73610     709   1
   5  -4   0    1007     447  -2
   5   4   0    1007     447   1
   6  -4   0   50864    1670  -2
   6   4   0   50864    1670   1
   7  -4   0   30455     775  -2
   7   4   0   30455     775   1
   8  -4   0    8642     535  -2
   8   4   0    8642     535   1
   9  -4   0   33361    1208  -2
   9   4   0   33361    1208   1
  10  -4   0   37537     652  -2
  10   4   0   37537     652   1
  11  -4   0     100     447  -2
  11   4   0     100     447   1
  12  -4   0   11996     503  -2
  12   4   0   11996     503   1
  13  -4   0   47984    3653  -2
  13   4   0   47984    3653   1
  14  -4   0    1332     571  -2
  14   4   0    1332     571   1
  15  -4   0    6787     645  -2
  15   4   0    6787     645   1
  16  -4   0    7192     786  -2
  16   4   0    7192     786   1
  17  -4   0    6092     526  -2
  17   4   0    6092     526   1
  18  -4   0    3487     558  -2
  18   4   0    3487     558   1
  19  -4   0    3253     592  -2
  19   4   0    3253     592   1
  20  -4   0     689     562  -2
  20   4   0     689     562   1
   1  -5   0    2875     433  -2
   1   5   0    2875     433   1
   2  -5   0    6980     418  -2
   2   5   0    6980     418   1
   3  -5   0    1258     444  -2
   3   5   0    1258     444   1
   4  -5   0    1696     482  -2
   4   5   0    1696     482   1
   5  -5   0  164104    3770  -2
   5   5   0  164104    3770   1
   6  -5   0   19924     579  -2
   6   5   0   19924     579   1
   7  -5   0   36246    1385  -2
   7   5   0   36246    1385   1
   8  -5   0   71856    1439  -2
   8   5   0   71856    1439   1
   9  -5   0   55317     721  -2
   9   5   0   55317     721   1
  10  -5   0     886     492  -2
  10   5   0     886     492   1
  11  -5   0    1387     474  -2
  11   5   0    1387     474   1
  12  -5   0   15109    1458  -2
  12   5   0   15109    1458   1
  13  -5   0    4962     655  -2
  13   5   0    4962     655   1
  14  -5   0    6616     687  -2
  14   5   0    6616     687   1
  15  -5   0    1582     604  -2
  15   5   0    1582     604   1
  16  -5   0     497     496  -2
  16   5   0     497     496   1
  17  -5   0    1129     507  -2
  17   5   0    1129     507   1
   0  -6   0    2745     827  -2
   0   6   0    2745     827   1
   1  -6   0    3712     520  -2
   1   6   0    3712     520   1
   2  -6   0    2980     536  -2
   2   6   0    2980     536   1
   3  -6   0   17795     710  -2
   3   6   0   17795     710   1
   4  -6   0   16017     780  -2
   4   6   0   16017     780   1
   5  -6   0    2810     559  -2
   5   6   0    2810     559   1
   6  -6   0   12041     751  -2
   6   6   0   12041     751   1
   7  -6   0    2104     698  -2
   7   6   0    2104     698   1
   8  -6   0    6703     641  -2
   8   6   0    6703     641   1
   9  -6   0    4728     665  -2
   9   6   0    4728     665   1
  10  -6   0    1658     655  -2
  10   6   0    1658     655   1
  11  -6   0    2981     684  -2
  11   6   0    2981     684   1
  12  -6   0    1381     673  -2
  12   6   0    1381     673   1
  13  -6   0    3168     520  -2
  13   6   0    3168     520   1
  14  -6   0    2535     529  -2
  14   6   0    2535     529   1
   1  -7   0    1218     488  -2
   1   7   0    1218     488   1
   2  -7   0   17318    1017  -2
   2   7   0   17318    1017   1
   3  -7   0     553     490  -2
   3   7   0     553     490   1
   4  -7   0    5662     652  -2
   4   7   0    5662     652   1
   5  -7   0     803     558  -2
   5   7   0     803     558   1
   6  -7   0    1128     564  -2
   6   7   0    1128     564   1
   7  -7   0     562     547  -2
   7   7   0     562     547   1
   8  -7   0    2312     560  -2
   8   7   0    2312     560   1
 -24   1   1    2367     523   1
 -23   1   1     522     488   1
 -22   1   1    5791     482   1
 -21   1   1     184     524   1
 -20   1   1    1751     504   1
 -19   1   1     583     448   1
 -18   1   1   65557    2644   1
 -17   1   1  301304   12119   1
 -16   1   1   13969     837   1
 -15   1   1   61122    1806   1
 -14   1   1    7293     486   1
 -13   1   1   35259    1045   1
 -12   1   1   35982    1249   1
 -11   1   1   44000     778   1
 -10   1   1  164348    4192   1
  -9   1   1  249898    8606   1
  -8   1   1     716     569   1
  -7   1   1   60505    3917   1
  -6   1   1  340428   16918   1
  -5   1   1   11055     639   1
  -4   1   1   82623    3976   1
  -3   1   1 1117321   44665   1
  -2   1   1    3604     887   1
  -1   1   1  126274    1733   1
   0   1   1  109194    1987   1
   1   1   1   17271     920   1
   2   1   1  517162   54790   1
   3   1   1   75390    4250   1
   4   1   1    3471     543   1
   5   1   1  737651   34624   1
   6   1   1   68248    2283   1
   7   1   1     874     516   1
   8   1   1  103259    4930   1
   9   1   1  146139    9418   1
  10   1   1   77097    2182   1
  11   1   1   74124    1395   1
  12   1   1   59364    1535   1
  13   1   1   16312     517   1
  14   1   1   27090    1176   1
  15   1   1   20634     698   1
  16   1   1  156987    8652   1
  17   1   1   24805    1898   1
  18   1   1     352     469   1
  19   1   1    5250     511   1
  20   1   1    1586     493   1
  21   1   1    6506     665   1
  22   1   1     178     520   1
  23   1   1     608     484   1
 -23   2   1     900     561   1
 -22   2   1    1734     532   1
 -21   2   1     981     470   1
 -20   2   1     698     482   1
 -19   2   1    4194     660   1
 -18   2   1    5415     996   1
 -17   2   1   18109     717   1
 -16   2   1   76126    1161   1
 -15   2   1    5850     441   1
 -14   2   1     276     411   1
 -13   2   1   10515     575   1
 -12   2   1    1654     438   1
 -11   2   1   10275     445   1
 -10   2   1   54160    2175   1
  -9   2   1    1089     421   1
  -8   2   1   19499     887   1
  -7   2   1  180643    3454   1
  -6   2   1   20201     659   1
  -5   2   1   35129    3491   1
  -4   2   1   56722     875   1
  -3   2   1   17237    2205   1
  -2   2   1  133582   19558   1
  -1   2   1   55846    3333   1
   0   2   1   79392    3004   1
   1   2   1  335205    5820   1
   2   2   1   31543     732   1
   3   2   1   22719    2925   1
   4   2   1   76533    1498   1
   5   2   1   51692    1008   1
   6   2   1   92350    5714   1
   7   2   1   37377     733   1
   8   2   1    2732     393   1
   9   2   1   62136    2608   1
  10   2   1    4039     537   1
  11   2   1    2209     493   1
  12   2   1   26160     858   1
  13   2   1    1831     548   1
  14   2   1   12174     563   1
  15   2   1   31964    2546   1
  16   2   1   12615     584   1
  17   2   1   14939     948   1
  18   2   1    8777     659   1
  19   2   1    6122     567   1
  20   2   1    3307     539   1
  21   2   1      74     512   1
  22   2   1     850     564   1
 -22   3   1    1170     573   1
 -21   3   1     986     551   1
 -20   3   1     250     499   1
 -19   3   1    1264     709   1
 -18   3   1    6745     746   1
 -17   3   1   23750     593   1
 -16   3   1   23943     627   1
 -15   3   1   18807    1111   1
 -14   3   1    9056     480   1
 -13   3   1    7067     433   1
 -12   3   1    7846    1053   1
 -11   3   1   38422    1206   1
 -10   3   1   17685     557   1
  -9   3   1    5872     538   1
  -8   3   1   72049     984   1
  -7   3   1    6732    1087   1
  -6   3   1   24159     878   1
  -5   3   1   30057     727   1
  -4   3   1   17542     607   1
  -3   3   1  102989    6120   1
  -2   3   1   11153     541   1
  -1   3   1   40532    1617   1
   0   3   1   41423    1325   1
   1   3   1    2801     755   1
   2   3   1  184190    3813   1
   3   3   1    7078     521   1
   4   3   1   19036    1172   1
   5   3   1   12555     542   1
   6   3   1   18153     527   1
   7   3   1   28450    1433   1
   8   3   1    1238     476   1
   9   3   1    7154     470   1
  10   3   1   16700    1356   1
  11   3   1   24087    1057   1
  12   3   1    3395     498   1
  13   3   1    8223     605   1
  14   3   1   43394    1694   1
  15   3   1    9262    1035   1
  16   3   1   13823     670   1
  17   3   1    2344     466   1
  18   3   1     -42     501   1
  19   3   1     602     530   1
  20   3   1    4093     558   1
  21   3   1    3262     571   1
 -20   4   1    1355     588   1
 -19   4   1    1190     728   1
 -18   4   1    4724     855   1
 -17   4   1     195     723   1
 -16   4   1     588     450   1
 -15   4   1   19752    1471   1
 -14   4   1    4854     472   1
 -13   4   1    1334     446   1
 -12   4   1   30049    1142   1
 -11   4   1   28178    2109   1
 -10   4   1   85885    2903   1
  -9   4   1   14807     845   1
  -8   4   1    1677     504   1
  -7   4   1    3640     486   1
  -6   4   1    8667     773   1
  -5   4   1   12308     578   1
  -4   4   1    3187     478   1
  -3   4   1   11346     616   1
  -2   4   1   24303     637   1
  -1   4   1   22362     816   1
   0   4   1   43418    1290   1
   1   4   1   10933     715   1
   2   4   1   12756     494   1
   3   4   1    5625     473   1
   4   4   1    7117     495   1
   5   4   1    9388     532   1
   6   4   1     564     463   1
   7   4   1    6559     500   1
   8   4   1   35587    1623   1
   9   4   1   31644    1931   1
  10   4   1   59039    1350   1
  11   4   1   23078    1279   1
  12   4   1    1058     544   1
  13   4   1    3962     560   1
  14   4   1    7105    1133   1
  15   4   1    1979     538   1
  16   4   1     882     504   1
  17   4   1    3835     578   1
  18   4   1    3390     562   1
  19   4   1    1735     594   1
 -18   5   1    1712     913   1
 -17   5   1    1783    1061   1
 -16   5   1    2161    1181   1
 -15   5   1     514     466   1
 -14   5   1     904     463   1
 -13   5   1    1636     481   1
 -12   5   1     956     480   1
 -11   5   1    1062     490   1
 -10   5   1   48889    1304   1
  -9   5   1   59516    1457   1
  -8   5   1    7974     847   1
  -7   5   1   53873    2001   1
  -6   5   1    3063     482   1
  -5   5   1    5290     531   1
  -4   5   1   21200     548   1
  -3   5   1   10619     494   1
  -2   5   1     946     448   1
  -1   5   1     842     448   1
   0   5   1    1483     488   1
   1   5   1    5102     511   1
   2   5   1    5191     533   1
   3   5   1    8996     707   1
   4   5   1    5580     575   1
   5   5   1    2370     572   1
   6   5   1   56284    2315   1
   7   5   1   22567    1534   1
   8   5   1   20325    5304   1
   9   5   1   19338    1743   1
  10   5   1    -307     547   1
  11   5   1    2730     632   1
  12   5   1     749     478   1
  13   5   1    2230     475   1
  14   5   1    2130     471   1
  15   5   1   11505    1568   1
  16   5   1    6249    1083   1
  17   5   1     -78     620   1
 -14   6   1     353     683   1
 -13   6   1    1927     676   1
 -12   6   1    9133    1106   1
 -11   6   1    1619     512   1
 -10   6   1    1255     571   1
  -9   6   1   15751     869   1
  -8   6   1   41047    1520   1
  -7   6   1    1817     517   1
  -6   6   1    6728     612   1
  -5   6   1    1649     468   1
  -4   6   1    2696     487   1
  -3   6   1    1352     467   1
  -2   6   1    1019     477   1
  -1   6   1     460     451   1
   0   6   1     822     437   1
   1   6   1    4609     459   1
   2   6   1    3045     443   1
   3   6   1     469     484   1
   4   6   1    3476     532   1
   5   6   1   22848     653   1
   6   6   1    -187     516   1
   7   6   1   12830     871   1
   8   6   1    3700     553   1
   9   6   1     716     547   1
  10   6   1    2341     492   1
  11   6   1    1616     529   1
  12   6   1     106     490   1
  13   6   1     421     520   1
  -8   7   1    4846     755   1
  -7   7   1    1668     728   1
  -6   7   1     892     720   1
  -5   7   1     638     579   1
  -4   7   1    1376     628   1
  -3   7   1    1008     605   1
  -2   7   1    3347     578   1
  -1   7   1    3662     554   1
   0   7   1    8159     544   1
   1   7   1     718     509   1
   2   7   1     698     506   1
   3   7   1    2193     554   1
   4   7   1     689     567   1
   5   7   1     729     604   1
   6   7   1    3974     612   1
   7   7   1    7895     740   1
   8   7   1    1021     656   1
 -24   0   2    7231     799   1
 -23   0   2    3879     728   1
 -22   0   2    1560     707   1
 -21   0   2    8468    1181   1
 -20   0   2   34681    2562   1
 -19   0   2   36160    3255   1
 -18   0   2   74300    1475   1
 -17   0   2   67263    2060   1
 -16   0   2   34346     742   1
 -15   0   2    6898     595   1
 -14   0   2    7239     573   1
 -13   0   2   52894     853   1
 -12   0   2   66675    1037   1
 -11   0   2     778     687   1
 -10   0   2  268388    2055   1
  -9   0   2   14398    4156   1
  -8   0   2   57336    1291   1
  -7   0   2   65203    1467   1
  -6   0   2    9933    1150   1
  -5   0   2  463421    4042   1
  -4   0   2  223420    3209   1
  -3   0   2  225487   13267   1
  -2   0   2   59499    5098   1
  -1   0   2   48535    2712   1
   0   0   2  229083   22122   1
   1   0   2  122628    9455   1
   2   0   2  177361   13140   1
   3   0   2  512069   13520   1
   4   0   2   65177    8495   1
   5   0   2  105059   11864   1
   6   0   2    1751    1268   1
   7   0   2  104394    1324   1
   8   0   2  180539    6174   1
   9   0   2    7056     921   1
  10   0   2   50370    2041   1
  11   0   2   14480    1314   1
  12   0   2    6290     743   1
  13   0   2   14606     821   1
  14   0   2  158784    1542   1
  15   0   2    2372     734   1
  16   0   2  110673    2354   1
  17   0   2   29740     754   1
  18   0   2   20344     826   1
  19   0   2    1271     611   1
  20   0   2    5492     666   1
  21   0   2   10589     835   1
  22   0   2   12418    1445   1
  23   0   2    9632    1416   1
 -24   1   2     881     466   1
 -23   1   2    1236     461   1
 -22   1   2      19     439   1
 -21   1   2    1740     527   1
 -20   1   2    1134     594   1
 -19   1   2    8014     634   1
 -18   1   2   47206    1422   1
 -17   1   2   19911    1455   1
 -16   1   2   27676    1211   1
 -15   1   2    3422     528   1
 -14   1   2   23899     630   1
 -13   1   2   10655     525   1
 -12   1   2    7095     430   1
 -11   1   2   40365    1468   1
 -10   1   2    1669     454   1
  -9   1   2   90771    1244   1
  -8   1   2    5983     519   1
  -7   1   2    2374     559   1
  -6   1   2   42659     863   1
  -5   1   2   47302     894   1
  -4   1   2   82261    1712   1
  -3   1   2   18836     921   1
  -2   1   2  690774   11857   1
  -1   1   2    4815     874   1
   0   1   2  752747   15563   1
   1   1   2   29321     928   1
   2   1   2    2422     785   1
   3   1   2   13738     592   1
   4   1   2     -25     502   1
   5   1   2    8984     571   1
   6   1   2   46171    2498   1
   7   1   2   10901     512   1
   8   1   2   28473    2001   1
   9   1   2   85622    2435   1
  10   1   2      37     433   1
  11   1   2    1118     422   1
  12   1   2    4487     428   1
  13   1   2     865     430   1
  14   1   2     223     426   1
  15   1   2  119218    3986   1
  16   1   2   32948    1295   1
  17   1   2    3073     482   1
  18   1   2     183     477   1
  19   1   2     214     468   1
  20   1   2     406     451   1
  21   1   2     752     499   1
  22   1   2    1214     551   1
 -23   2   2    2653     560   1
 -22   2   2    2150     547   1
 -21   2   2    1510     699   1
 -20   2   2    9491     672   1
 -19   2   2    6036     493   1
 -18   2   2    7623     527   1
 -17   2   2     243     413   1
 -16   2   2    6386     477   1
 -15   2   2   19359     542   1
 -14   2   2    1114     453   1
 -13   2   2     190     426   1
 -12   2   2   38424    1075   1
 -11   2   2    2517     409   1
 -10   2   2   50694     750   1
  -9   2   2   32112   12308   1
  -8   2   2    3595     529   1
  -7   2   2   42071     776   1
  -6   2   2  221736    4109   1
  -5   2   2    6780    1067   1
  -4   2   2   66586     909   1
  -3   2   2   22712     714   1
  -2   2   2  115527    1066   1
  -1   2   2    6528     607   1
   0   2   2  139041    2507   1
   1   2   2   37513     755   1
   2   2   2    5171     543   1
   3   2   2   23736     732   1
   4   2   2   16422     694   1
   5   2   2   25351    1068   1
   6   2   2    9202     522   1
   7   2   2  340658   14491   1
   8   2   2   46946    1939   1
   9   2   2    -121     520   1
  10   2   2    5652     466   1
  11   2   2    5027     452   1
  12   2   2    1631     442   1
  13   2   2   60307    3971   1
  14   2   2    6874     451   1
  15   2   2   25689    1172   1
  16   2   2   14255     536   1
  17   2   2   14528     876   1
  18   2   2   16065     585   1
  19   2   2     355     473   1
  20   2   2    1340     545   1
  21   2   2    1613     534   1
  22   2   2    1211     519   1
 -22   3   2    1521     800   1
 -21   3   2     580     784   1
 -20   3   2    1268     761   1
 -19   3   2     875     441   1
 -18   3   2   15442     571   1
 -17   3   2    5122     470   1
 -16   3   2    3249     541   1
 -15   3   2   14513     716   1
 -14   3   2    1213     456   1
 -13   3   2    1411     435   1
 -12   3   2    2416     479   1
 -11   3   2    7246     541   1
 -10   3   2   53056    1712   1
  -9   3   2    9520     595   1
  -8   3   2     221     541   1
  -7   3   2   38258    1190   1
  -6   3   2   47400     702   1
  -5   3   2   15652     603   1
  -4   3   2   11803     608   1
  -3   3   2   70466    1327   1
  -2   3   2   67122     926   1
  -1   3   2    7960     551   1
   0   3   2   75070    2042   1
   1   3   2  194104    5650   1
   2   3   2     209     491   1
   3   3   2   18525     671   1
   4   3   2    1549     579   1
   5   3   2   40553    1134   1
   6   3   2     178     494   1
   7   3   2   19077     633   1
   8   3   2   35542    1130   1
   9   3   2      52     446   1
  10   3   2   18526     954   1
  11   3   2    9563     425   1
  12   3   2     650     453   1
  13   3   2     338     439   1
  14   3   2   17296     726   1
  15   3   2   10756     800   1
  16   3   2   27563    1171   1
  17   3   2    4065     486   1
  18   3   2    3138     507   1
  19   3   2    1018     503   1
  20   3   2     398     520   1
  21   3   2    1082     537   1
 -21   4   2     471    3156   1
 -20   4   2    1306     792   1
 -19   4   2    1025     559   1
 -18   4   2    1061     573   1
 -17   4   2    1272     402   1
 -16   4   2    3207     537   1
 -15   4   2    2090     486   1
 -14   4   2    9818     510   1
 -13   4   2    1113     481   1
 -12   4   2   11024     737   1
 -11   4   2   87240    4028   1
 -10   4   2   63285    1330   1
  -9   4   2      58     493   1
  -8   4   2    4401     499   1
  -7   4   2    9410     544   1
  -6   4   2   88721    1459   1
  -5   4   2    1699     537   1
  -4   4   2   20840     619   1
  -3   4   2   30661     933   1
  -2   4   2   36714     902   1
  -1   4   2    7631     467   1
   0   4   2    2726     440   1
   1   4   2   15290     498   1
   2   4   2   12144     492   1
   3   4   2    9567     475   1
   4   4   2   10518     608   1
   5   4   2    5525     623   1
   6   4   2   58920    1638   1
   7   4   2    7482     482   1
   8   4   2   23494    1287   1
   9   4   2   61318    4598   1
  10   4   2    9482     626   1
  11   4   2    9956     673   1
  12   4   2   31609    1697   1
  13   4   2   11324     817   1
  14   4   2      83     479   1
  15   4   2     999     481   1
  16   4   2    3683     514   1
  17   4   2     388     508   1
  18   4   2     800     556   1
  19   4   2    3783     598   1
 -18   5   2     336     639   1
 -17   5   2    3309     554   1
 -16   5   2    2007     493   1
 -15   5   2    2940     725   1
 -14   5   2    2888     487   1
 -13   5   2    1856     446   1
 -12   5   2   34029     690   1
 -11   5   2   24330    1469   1
 -10   5   2     653     531   1
  -9   5   2    8442     560   1
  -8   5   2    1987     492   1
  -7   5   2   21005     560   1
  -6   5   2     855     473   1
  -5   5   2   26385     611   1
  -4   5   2    1669     463   1
  -3   5   2    -197     461   1
  -2   5   2   19565     524   1
  -1   5   2     914     449   1
   0   5   2    3044     486   1
   1   5   2   31353     751   1
   2   5   2    1645     448   1
   3   5   2   31364     640   1
   4   5   2    6033     507   1
   5   5   2    1816     477   1
   6   5   2   18275     541   1
   7   5   2     658     479   1
   8   5   2    3717     494   1
   9   5   2   24462    1875   1
  10   5   2    3351     518   1
  11   5   2     938     459   1
  12   5   2     732     489   1
  13   5   2    2342     492   1
  14   5   2     914     486   1
  15   5   2     839     499   1
  16   5   2     712     551   1
 -15   6   2     263    1097   1
 -14   6   2     922     492   1
 -13   6   2    2414     503   1
 -12   6   2    7242     549   1
 -11   6   2    6781     585   1
 -10   6   2     246     520   1
  -9   6   2    8390     568   1
  -8   6   2    4258     548   1
  -7   6   2   12318     532   1
  -6   6   2     613     471   1
  -5   6   2    4385     496   1
  -4   6   2    2687     499   1
  -3   6   2     211     453   1
  -2   6   2   14854     682   1
  -1   6   2    3350     466   1
   0   6   2     245     456   1
   1   6   2    1795     477   1
   2   6   2   12628     557   1
   3   6   2     520     516   1
   4   6   2    7910     545   1
   5   6   2   10305     870   1
   6   6   2     735     581   1
   7   6   2   19450     951   1
   8   6   2     494     527   1
   9   6   2    4041     561   1
  10   6   2    -157     497   1
  11   6   2     877     502   1
  12   6   2     805     486   1
  13   6   2    6309     598   1
  -9   7   2     923    1331   1
  -8   7   2     509     518   1
  -7   7   2    4113     611   1
  -6   7   2    2577     505   1
  -5   7   2      44     496   1
  -4   7   2    3367     546   1
  -3   7   2    1699     519   1
  -2   7   2    2179     491   1
  -1   7   2     332     501   1
   0   7   2    2423     487   1
   1   7   2    3007     641   1
   2   7   2    4299     660   1
   3   7   2     900     554   1
   4   7   2      -4     607   1
   5   7   2     601     612   1
   6   7   2     -94     583   1
   7   7   2    -324     588   1
 -24   1   3    1138     504   1
 -23   1   3     237     465   1
 -22   1   3    2762     584   1
 -21   1   3     492     512   1
 -20   1   3    5829     490   1
 -19   1   3   10488     602   1
 -18   1   3   14094     606   1
 -17   1   3   15801     947   1
 -16   1   3    4874     978   1
 -15   1   3   14146    3304   1
 -14   1   3   15046     666   1
 -13   1   3   34056    5853   1
 -12   1   3  163547    1374   1
 -11   1   3   91440    1918   1
 -10   1   3  191622   18289   1
  -9   1   3    7090     559   1
  -8   1   3    4307     786   1
  -7   1   3  127412    2307   1
  -6   1   3   46542     956   1
  -5   1   3  136799    2427   1
  -4   1   3  604851    8860   1
  -3   1   3    6376     829   1
  -2   1   3  769105   14623   1
  -1   1   3  209432    6336   1
   0   1   3   20525    4678   1
   1   1   3  964842   24903   1
   2   1   3  159499   42849   1
   3   1   3   66625   13671   1
   4   1   3   21678    6401   1
   5   1   3   58048   11189   1
   6   1   3   16055     710   1
   7   1   3    2816     518   1
   8   1   3  564661   15215   1
   9   1   3   38308    8819   1
  10   1   3   68848    5725   1
  11   1   3  105750    1722   1
  12   1   3    4689     782   1
  13   1   3   49815     856   1
  14   1   3   22133     685   1
  15   1   3   62881    2253   1
  16   1   3    7887     688   1
  17   1   3   38901    1807   1
  18   1   3    4255     464   1
  19   1   3     820     448   1
  20   1   3    9191     716   1
  21   1   3     772     481   1
  22   1   3     230     529   1
 -24   2   3     461     557   1
 -23   2   3    1125     673   1
 -22   2   3    1399     707   1
 -21   2   3     383     464   1
 -20   2   3   14227     548   1
 -19   2   3   37936     777   1
 -18   2   3      76     463   1
 -17   2   3     640     452   1
 -16   2   3   23942    6236   1
 -15   2   3    2335     493   1
 -14   2   3    7120    2034   1
 -13   2   3     954     374   1
 -12   2   3   21609     805   1
 -11   2   3    4923     486   1
 -10   2   3    6774     751   1
  -9   2   3   15840     565   1
  -8   2   3   74544    1280   1
  -7   2   3   90240    2828   1
  -6   2   3   19103    3109   1
  -5   2   3   24012    5691   1
  -4   2   3    8288    1974   1
  -3   2   3  190390    7442   1
  -2   2   3   13506    3195   1
  -1   2   3     808     710   1
   0   2   3   62605    1521   1
   1   2   3  231165   12703   1
   2   2   3   45783     700   1
   3   2   3   65382    1215   1
   4   2   3   40277    1488   1
   5   2   3   55096    5010   1
   6   2   3   43767    4270   1
   7   2   3    5397    1045   1
   8   2   3    6338     496   1
   9   2   3     879     516   1
  10   2   3    7494    1184   1
  11   2   3     633     382   1
  12   2   3   22200    1018   1
  13   2   3   12881     600   1
  14   2   3   94310    6078   1
  15   2   3    4575     500   1
  16   2   3    3302     499   1
  17   2   3    2149     939   1
  18   2   3     982     528   1
  19   2   3     446     535   1
  20   2   3     -42     466   1
  21   2   3     770     572   1
 -22   3   3      74     745   1
 -21   3   3    1731     538   1
 -20   3   3     935     503   1
 -19   3   3    1162     521   1
 -18   3   3    2912     479   1
 -17   3   3   15811     688   1
 -16   3   3   24845     946   1
 -15   3   3     885     494   1
 -14   3   3    5602     464   1
 -13   3   3    1311     449   1
 -12   3   3   35502    2460   1
 -11   3   3   88801    1523   1
 -10   3   3   15243    4030   1
  -9   3   3   22171    4238   1
  -8   3   3   21749    4498   1
  -7   3   3   12441     591   1
  -6   3   3    4763     548   1
  -5   3   3   96344    1206   1
  -4   3   3   72143    1327   1
  -3   3   3   16443    2383   1
  -2   3   3   27354    1887   1
  -1   3   3  164533   10389   1
   0   3   3   63370    1059   1
   1   3   3   33003     731   1
   2   3   3   23404    3262   1
   3   3   3   39409    5916   1
   4   3   3     930     464   1
   5   3   3    6017     688   1
   6   3   3   57613    1715   1
   7   3   3   65253    1538   1
   8   3   3   39923    1143   1
   9   3   3   45542    5171   1
  10   3   3   44980    2289   1
  11   3   3    8109     500   1
  12   3   3    2251     469   1
  13   3   3    4385     453   1
  14   3   3   17495    1156   1
  15   3   3    4554     518   1
  16   3   3     781     480   1
  17   3   3     668     467   1
  18   3   3     607     493   1
  19   3   3     180     502   1
  20   3   3     681     507   1
 -21   4   3    1332     531   1
 -20   4   3     733     512   1
 -19   4   3    1714     565   1
 -18   4   3    8226     799   1
 -17   4   3     746     481   1
 -16   4   3   10643     511   1
 -15   4   3    3884     512   1
 -14   4   3    7553    1904   1
 -13   4   3    2203     505   1
 -12   4   3   35128    1594   1
 -11   4   3    3599     526   1
 -10   4   3   44953    1642   1
  -9   4   3   12126     937   1
  -8   4   3    2333     592   1
  -7   4   3   45885     820   1
  -6   4   3    8228     572   1
  -5   4   3    2297     543   1
  -4   4   3     831     520   1
  -3   4   3   18444     587   1
  -2   4   3    6636     566   1
  -1   4   3    8580     510   1
   0   4   3    8403     469   1
   1   4   3    4741    1026   1
   2   4   3     151     442   1
   3   4   3     306     441   1
   4   4   3    5613     688   1
   5   4   3   21698    3775   1
   6   4   3    9223     496   1
   7   4   3    9700     643   1
   8   4   3   18794    1741   1
   9   4   3   12991     511   1
  10   4   3   16960    2244   1
  11   4   3    8844     487   1
  12   4   3   20993     896   1
  13   4   3   18948    1069   1
  14   4   3    -289     523   1
  15   4   3    2039     498   1
  16   4   3    8243     698   1
  17   4   3     486     488   1
  18   4   3     710     555   1
 -18   5   3      86     466   1
 -17   5   3    3746     533   1
 -16   5   3     606     475   1
 -15   5   3     704     451   1
 -14   5   3     597     488   1
 -13   5   3   20753     735   1
 -12   5   3     866     443   1
 -11   5   3    9722     618   1
 -10   5   3    -776     776   1
  -9   5   3   32688    9388   1
  -8   5   3   34155    1639   1
  -7   5   3   10543    2263   1
  -6   5   3    7412     516   1
  -5   5   3   42254    1334   1
  -4   5   3   14190     579   1
  -3   5   3    2993     491   1
  -2   5   3    2767     506   1
  -1   5   3    6257     476   1
   0   5   3    1835     452   1
   1   5   3     249     495   1
   2   5   3     848     622   1
   3   5   3   10847    2336   1
   4   5   3     795     508   1
   5   5   3   37438    1167   1
   6   5   3    8378    1541   1
   7   5   3  108040    3929   1
   8   5   3   34585    2411   1
   9   5   3     907     452   1
  10   5   3     420     458   1
  11   5   3    2064    1064   1
  12   5   3    1330     448   1
  13   5   3     181     472   1
  14   5   3     321     452   1
  15   5   3    -142     571   1
  16   5   3    3990    1024   1
 -15   6   3     636     494   1
 -14   6   3     329     496   1
 -13   6   3     130     436   1
 -12   6   3     865     526   1
 -11   6   3     122     530   1
 -10   6   3    8638     562   1
  -9   6   3    2224     545   1
  -8   6   3    2993    1261   1
  -7   6   3    3375     504   1
  -6   6   3    6145     532   1
  -5   6   3    9078     642   1
  -4   6   3    5258     525   1
  -3   6   3   10614     581   1
  -2   6   3    1470     493   1
  -1   6   3    9809     676   1
   0   6   3   12161     555   1
   1   6   3    1396     535   1
   2   6   3    1337     514   1
   3   6   3     596     519   1
   4   6   3    5026     552   1
   5   6   3     806     510   1
   6   6   3   33629    1017   1
   7   6   3     523     512   1
   8   6   3    4805     566   1
   9   6   3    9397    1119   1
  10   6   3   10552     680   1
  11   6   3     930     512   1
  12   6   3    3621     552   1
  -9   7   3     984     755   1
  -8   7   3    1371     460   1
  -7   7   3     943     480   1
  -6   7   3     924     515   1
  -5   7   3    1493     521   1
  -4   7   3    3448     525   1
  -3   7   3    2636     497   1
  -2   7   3    8746     548   1
  -1   7   3     900     575   1
   0   7   3    3021     537   1
   1   7   3    3158     583   1
   2   7   3    2318     554   1
   3   7   3     231     521   1
   4   7   3     388     625   1
   5   7   3     856     646   1
   6   7   3    2786     612   1
 -25   0   4    5402     814   1
 -24   0   4    9860     790   1
 -23   0   4    1739    1066   1
 -22   0   4   11660    1285   1
 -18   0  -4    1650    1053  -2
 -21   0   4    1650    1053   1
 -17   0  -4    6281     673  -2
 -20   0   4    6281     673   1
 -16   0  -4   39268    1503  -2
 -19   0   4   39268    1503   1
 -15   0  -4   56673    2457  -2
 -18   0   4   56673    2457   1
 -14   0  -4  108779    1946  -2
 -17   0   4  108779    1946   1
 -13   0  -4  111662    2673  -2
 -16   0   4  111662    2673   1
 -12   0  -4    3679     625  -2
 -15   0   4    3679     625   1
 -11   0  -4   18234     786  -2
 -14   0   4   18234     786   1
 -10   0  -4   12498     771  -2
 -13   0   4   12498     771   1
  -9   0  -4   10227     819  -2
 -12   0   4   10227     819   1
  -8   0  -4   71167    2278  -2
 -11   0   4   71167    2278   1
  -7   0  -4   49457    1910  -2
 -10   0   4   49457    1910   1
  -6   0  -4   81947    1498  -2
  -9   0   4   81947    1498   1
  -5   0  -4   93619    1630  -2
  -8   0   4   93619    1630   1
  -4   0  -4   55913    1709  -2
  -7   0   4   55913    1709   1
  -3   0  -4  307506    5225  -2
  -6   0   4  307506    5225   1
  -2   0  -4   65885    1813  -2
  -5   0   4   65885    1813   1
  -1   0  -4   56584   13869  -2
  -4   0   4   56584   13869   1
   0   0  -4 1423209   88191  -2
  -3   0   4 1423209   88191   1
   2   0  -4 1390924   10640  -2
  -1   0   4 1390924   10640   1
   3   0  -4 1140902   97729  -2
   0   0   4 1140902   97729   1
   4   0  -4  121548    7220  -2
   1   0   4  121548    7220   1
   5   0  -4  139381   18853  -2
   2   0   4  139381   18853   1
   6   0  -4  173803    5525  -2
   3   0   4  173803    5525   1
   7   0  -4  110538   11695  -2
   4   0   4  110538   11695   1
   8   0  -4   53761    1356  -2
   5   0   4   53761    1356   1
   9   0  -4  202159    2001  -2
   6   0   4  202159    2001   1
  10   0  -4  120946    2751  -2
   7   0   4  120946    2751   1
  11   0  -4  156977   33092  -2
   8   0   4  156977   33092   1
  12   0  -4   28277    1475  -2
   9   0   4   28277    1475   1
  13   0  -4    8469     983  -2
  10   0   4    8469     983   1
  14   0  -4   45189    2039  -2
  11   0   4   45189    2039   1
  15   0  -4    7537     663  -2
  12   0   4    7537     663   1
  16   0  -4  168190    2902  -2
  13   0   4  168190    2902   1
  17   0  -4  190821    5575  -2
  14   0   4  190821    5575   1
  18   0  -4  132899    5620  -2
  15   0   4  132899    5620   1
  19   0  -4   19330     902  -2
  16   0   4   19330     902   1
  20   0  -4    7933    1078  -2
  17   0   4    7933    1078   1
  21   0  -4     557     555  -2
  18   0   4     557     555   1
  19   0   4    5518     649   1
  20   0   4    1337     581   1
  21   0   4    8619     679   1
  22   0   4   12696    1062   1
 -25   1   4    1097    1170   1
 -24   1   4    1292     623   1
 -23   1   4     984     585   1
 -19  -1  -4    4062     408  -2
 -22   1   4    4062     408   1
 -18  -1  -4     706     421  -2
 -21   1   4     706     421   1
 -17  -1  -4    1319     468  -2
 -20   1   4    1319     468   1
 -16  -1  -4    9175     561  -2
 -19   1   4    9175     561   1
 -15  -1  -4   25178     569  -2
 -18   1   4   25178     569   1
 -14  -1  -4   16091     554  -2
 -17   1   4   16091     554   1
 -13  -1  -4   10554     504  -2
 -16   1   4   10554     504   1
 -12  -1  -4    8871     464  -2
 -15   1   4    8871     464   1
 -11  -1  -4    2743     459  -2
 -14   1   4    2743     459   1
 -10  -1  -4    1946     497  -2
 -13   1   4    1946     497   1
  -9  -1  -4   29743     634  -2
 -12   1   4   29743     634   1
  -8  -1  -4    7999     545  -2
 -11   1   4    7999     545   1
  -7  -1  -4  243548    1706  -2
 -10   1   4  243548    1706   1
  -6  -1  -4   67304    1107  -2
  -9   1   4   67304    1107   1
  -5  -1  -4   26137     716  -2
  -8   1   4   26137     716   1
  -4  -1  -4   12466     662  -2
  -7   1   4   12466     662   1
  -3  -1  -4   18779     776  -2
  -6   1   4   18779     776   1
  -2  -1  -4   87092    1319  -2
  -5   1   4   87092    1319   1
  -1  -1  -4  203655    3382  -2
  -4   1   4  203655    3382   1
   0  -1  -4 1073727   13825  -2
  -3   1   4 1073727   13825   1
   1  -1  -4  523238   12970  -2
  -2   1   4  523238   12970   1
   2  -1  -4  939528   16358  -2
  -1   1   4  939528   16358   1
   3  -1  -4  729973   22799  -2
   0   1   4  729973   22799   1
   4  -1  -4  114725    1557  -2
   1   1   4  114725    1557   1
   5  -1  -4   78702    2334  -2
   2   1   4   78702    2334   1
   6  -1  -4   33942    1069  -2
   3   1   4   33942    1069   1
   7  -1  -4    9250     605  -2
   4   1   4    9250     605   1
   8  -1  -4   46779    1031  -2
   5   1   4   46779    1031   1
   9  -1  -4  132390    2580  -2
   6   1   4  132390    2580   1
  10  -1  -4  118343    6054  -2
   7   1   4  118343    6054   1
  11  -1  -4   13242     659  -2
   8   1   4   13242     659   1
  12  -1  -4   53621    2605  -2
   9   1   4   53621    2605   1
  13  -1  -4    1644     506  -2
  10   1   4    1644     506   1
  14  -1  -4    1429     414  -2
  11   1   4    1429     414   1
  15  -1  -4   16840     774  -2
  12   1   4   16840     774   1
  16  -1  -4   19642     674  -2
  13   1   4   19642     674   1
  17  -1  -4    8423     473  -2
  14   1   4    8423     473   1
  18  -1  -4   10748     873  -2
  15   1   4   10748     873   1
  19  -1  -4   12854     733  -2
  16   1   4   12854     733   1
  20  -1  -4    2460     464  -2
  17   1   4    2460     464   1
  21  -1  -4    1368     439  -2
  18   1   4    1368     439   1
  22  -1  -4    6041     487  -2
  19   1   4    6041     487   1
  20   1   4    1799     529   1
  21   1   4    1992     529   1
 -21  -2  -4    1193     788  -2
 -24   2   4    1193     788   1
 -20  -2  -4    3172     500  -2
 -23   2   4    3172     500   1
 -19  -2  -4    7762     539  -2
 -22   2   4    7762     539   1
 -18  -2  -4    1518     473  -2
 -21   2   4    1518     473   1
 -17  -2  -4    8882     534  -2
 -20   2   4    8882     534   1
 -16  -2  -4    9071     504  -2
 -19   2   4    9071     504   1
 -15  -2  -4    5455     454  -2
 -18   2   4    5455     454   1
 -14  -2  -4   16045     524  -2
 -17   2   4   16045     524   1
 -13  -2  -4    1319     477  -2
 -16   2   4    1319     477   1
 -12  -2  -4   10521     576  -2
 -15   2   4   10521     576   1
 -11  -2  -4    2009     559  -2
 -14   2   4    2009     559   1
 -10  -2  -4   17829     498  -2
 -13   2   4   17829     498   1
  -9  -2  -4    9499     505  -2
 -12   2   4    9499     505   1
  -8  -2  -4  113997    1583  -2
 -11   2   4  113997    1583   1
  -7  -2  -4   13169     522  -2
 -10   2   4   13169     522   1
  -6  -2  -4  271784    2790  -2
  -9   2   4  271784    2790   1
  -5  -2  -4   50516     758  -2
  -8   2   4   50516     758   1
  -4  -2  -4  111954    1832  -2
  -7   2   4  111954    1832   1
  -3  -2  -4   34319     709  -2
  -6   2   4   34319     709   1
  -2  -2  -4   33701    1017  -2
  -5   2   4   33701    1017   1
  -1  -2  -4   46482     851  -2
  -4   2   4   46482     851   1
   0  -2  -4  290368    3643  -2
  -3   2   4  290368    3643   1
   1  -2  -4   78376    1846  -2
  -2   2   4   78376    1846   1
   2  -2  -4   93583    1438  -2
  -1   2   4   93583    1438   1
   3  -2  -4  148211    5002  -2
   0   2   4  148211    5002   1
   4  -2  -4   38450     773  -2
   1   2   4   38450     773   1
   5  -2  -4   66837    2822  -2
   2   2   4   66837    2822   1
   6  -2  -4   22843     623  -2
   3   2   4   22843     623   1
   7  -2  -4  181926    3850  -2
   4   2   4  181926    3850   1
   8  -2  -4  121553    2428  -2
   5   2   4  121553    2428   1
   9  -2  -4  136789    3705  -2
   6   2   4  136789    3705   1
  10  -2  -4   23896    1122  -2
   7   2   4   23896    1122   1
  11  -2  -4   63937    1976  -2
   8   2   4   63937    1976   1
  12  -2  -4   13008     497  -2
   9   2   4   13008     497   1
  13  -2  -4   39325     832  -2
  10   2   4   39325     832   1
  14  -2  -4    4219     483  -2
  11   2   4    4219     483   1
  15  -2  -4   24697     731  -2
  12   2   4   24697     731   1
  16  -2  -4    1619     433  -2
  13   2   4    1619     433   1
  17  -2  -4   35034    1592  -2
  14   2   4   35034    1592   1
  18  -2  -4    6937     508  -2
  15   2   4    6937     508   1
  19  -2  -4    4244     496  -2
  16   2   4    4244     496   1
  20  -2  -4    6674     502  -2
  17   2   4    6674     502   1
  21  -2  -4     990     468  -2
  18   2   4     990     468   1
  22  -2  -4    3925     538  -2
  19   2   4    3925     538   1
  23  -2  -4     716     533  -2
  20   2   4     716     533   1
  24  -2  -4     257     552  -2
  21   2   4     257     552   1
 -20  -3  -4    1004     529  -2
 -23   3   4    1004     529   1
 -19  -3  -4     878     539  -2
 -22   3   4     878     539   1
 -18  -3  -4     346     509  -2
 -21   3   4     346     509   1
 -17  -3  -4    2389     460  -2
 -20   3   4    2389     460   1
 -16  -3  -4    5423     538  -2
 -19   3   4    5423     538   1
 -15  -3  -4   15333     599  -2
 -18   3   4   15333     599   1
 -14  -3  -4     743     531  -2
 -17   3   4     743     531   1
 -13  -3  -4    7586     554  -2
 -16   3   4    7586     554   1
 -12  -3  -4    3182     481  -2
 -15   3   4    3182     481   1
 -11  -3  -4    1687     489  -2
 -14   3   4    1687     489   1
 -10  -3  -4   13120     636  -2
 -13   3   4   13120     636   1
  -9  -3  -4   56510    1618  -2
 -12   3   4   56510    1618   1
  -8  -3  -4   17485     645  -2
 -11   3   4   17485     645   1
  -7  -3  -4   11976     539  -2
 -10   3   4   11976     539   1
  -6  -3  -4   13998     601  -2
  -9   3   4   13998     601   1
  -5  -3  -4   52144    1163  -2
  -8   3   4   52144    1163   1
  -4  -3  -4    6038     582  -2
  -7   3   4    6038     582   1
  -3  -3  -4   13195     602  -2
  -6   3   4   13195     602   1
  -2  -3  -4   10502     573  -2
  -5   3   4   10502     573   1
  -1  -3  -4  285171    4173  -2
  -4   3   4  285171    4173   1
   0  -3  -4   19187     577  -2
  -3   3   4   19187     577   1
   1  -3  -4   87634    2489  -2
  -2   3   4   87634    2489   1
   2  -3  -4  182012    3506  -2
  -1   3   4  182012    3506   1
   3  -3  -4   10400     533  -2
   0   3   4   10400     533   1
   4  -3  -4  155564    4799  -2
   1   3   4  155564    4799   1
   5  -3  -4   19973     573  -2
   2   3   4   19973     573   1
   6  -3  -4   11391     503  -2
   3   3   4   11391     503   1
   7  -3  -4   13894     511  -2
   4   3   4   13894     511   1
   8  -3  -4   38459     599  -2
   5   3   4   38459     599   1
   9  -3  -4   22440     543  -2
   6   3   4   22440     543   1
  10  -3  -4    9713     445  -2
   7   3   4    9713     445   1
  11  -3  -4   20581     522  -2
   8   3   4   20581     522   1
  12  -3  -4   37374     568  -2
   9   3   4   37374     568   1
  13  -3  -4   29143     971  -2
  10   3   4   29143     971   1
  14  -3  -4     878     503  -2
  11   3   4     878     503   1
  15  -3  -4    5836     573  -2
  12   3   4    5836     573   1
  16  -3  -4    9514     710  -2
  13   3   4    9514     710   1
  17  -3  -4    1118     472  -2
  14   3   4    1118     472   1
  18  -3  -4    5835     623  -2
  15   3   4    5835     623   1
  19  -3  -4    2736     502  -2
  16   3   4    2736     502   1
  20  -3  -4    3293     519  -2
  17   3   4    3293     519   1
  21  -3  -4     530     535  -2
  18   3   4     530     535   1
  22  -3  -4     433     520  -2
  19   3   4     433     520   1
  23  -3  -4     992     544  -2
  20   3   4     992     544   1
 -18  -4  -4    1075     585  -2
 -21   4   4    1075     585   1
 -17  -4  -4    1880     534  -2
 -20   4   4    1880     534   1
 -16  -4  -4     540     576  -2
 -19   4   4     540     576   1
 -15  -4  -4    2385     537  -2
 -18   4   4    2385     537   1
 -14  -4  -4    3699     525  -2
 -17   4   4    3699     525   1
 -13  -4  -4    4754     529  -2
 -16   4   4    4754     529   1
 -12  -4  -4    9211     537  -2
 -15   4   4    9211     537   1
 -11  -4  -4    4331     534  -2
 -14   4   4    4331     534   1
 -10  -4  -4    7097     540  -2
 -13   4   4    7097     540   1
  -9  -4  -4   30016    1837  -2
 -12   4   4   30016    1837   1
  -8  -4  -4    5937     571  -2
 -11   4   4    5937     571   1
  -7  -4  -4   36905     650  -2
 -10   4   4   36905     650   1
  -6  -4  -4   11405     548  -2
  -9   4   4   11405     548   1
  -5  -4  -4    8309     530  -2
  -8   4   4    8309     530   1
  -4  -4  -4   26935     646  -2
  -7   4   4   26935     646   1
  -3  -4  -4   55940     855  -2
  -6   4   4   55940     855   1
  -2  -4  -4   12349     582  -2
  -5   4   4   12349     582   1
  -1  -4  -4    2215     505  -2
  -4   4   4    2215     505   1
   0  -4  -4    8207     519  -2
  -3   4   4    8207     519   1
   1  -4  -4    1978     478  -2
  -2   4   4    1978     478   1
   2  -4  -4    2237     473  -2
  -1   4   4    2237     473   1
   3  -4  -4    6531     506  -2
   0   4   4    6531     506   1
   4  -4  -4    4444     485  -2
   1   4   4    4444     485   1
   5  -4  -4    5384     463  -2
   2   4   4    5384     463   1
   6  -4  -4   30269     827  -2
   3   4   4   30269     827   1
   7  -4  -4   44389     759  -2
   4   4   4   44389     759   1
   8  -4  -4    4401     438  -2
   5   4   4    4401     438   1
   9  -4  -4    7104     482  -2
   6   4   4    7104     482   1
  10  -4  -4   39750     614  -2
   7   4   4   39750     614   1
  11  -4  -4   13541     495  -2
   8   4   4   13541     495   1
  12  -4  -4   15245     629  -2
   9   4   4   15245     629   1
  13  -4  -4   15237     869  -2
  10   4   4   15237     869   1
  14  -4  -4   10773     585  -2
  11   4   4   10773     585   1
  15  -4  -4    5343     488  -2
  12   4   4    5343     488   1
  16  -4  -4    9029     483  -2
  13   4   4    9029     483   1
  17  -4  -4    2995     482  -2
  14   4   4    2995     482   1
  18  -4  -4    6067     519  -2
  15   4   4    6067     519   1
  19  -4  -4     797     536  -2
  16   4   4     797     536   1
  20  -4  -4    1334     567  -2
  17   4   4    1334     567   1
  21  -4  -4     519     521  -2
  18   4   4     519     521   1
 -15  -5  -4    4450     506  -2
 -18   5   4    4450     506   1
 -14  -5  -4    1531     516  -2
 -17   5   4    1531     516   1
 -13  -5  -4    3488     523  -2
 -16   5   4    3488     523   1
 -12  -5  -4    2572     533  -2
 -15   5   4    2572     533   1
 -11  -5  -4    7308     554  -2
 -14   5   4    7308     554   1
 -10  -5  -4     348     498  -2
 -13   5   4     348     498   1
  -9  -5  -4    4926     526  -2
 -12   5   4    4926     526   1
  -8  -5  -4   26272    1138  -2
 -11   5   4   26272    1138   1
  -7  -5  -4   12008     943  -2
 -10   5   4   12008     943   1
  -6  -5  -4   21500     607  -2
  -9   5   4   21500     607   1
  -5  -5  -4   23832     578  -2
  -8   5   4   23832     578   1
  -4  -5  -4   50490    1146  -2
  -7   5   4   50490    1146   1
  -3  -5  -4   52717    2004  -2
  -6   5   4   52717    2004   1
  -2  -5  -4    9364     537  -2
  -5   5   4    9364     537   1
  -1  -5  -4    2141     484  -2
  -4   5   4    2141     484   1
   0  -5  -4    6533     528  -2
  -3   5   4    6533     528   1
   1  -5  -4   17081     802  -2
  -2   5   4   17081     802   1
   2  -5  -4   40462    2093  -2
  -1   5   4   40462    2093   1
   3  -5  -4    3766     530  -2
   0   5   4    3766     530   1
   4  -5  -4    2203     523  -2
   1   5   4    2203     523   1
   5  -5  -4    4693     522  -2
   2   5   4    4693     522   1
   6  -5  -4   53552    1055  -2
   3   5   4   53552    1055   1
   7  -5  -4   34822     655  -2
   4   5   4   34822     655   1
   8  -5  -4   55104    2243  -2
   5   5   4   55104    2243   1
   9  -5  -4   59718    1759  -2
   6   5   4   59718    1759   1
  10  -5  -4   11953     551  -2
   7   5   4   11953     551   1
  11  -5  -4   11716     745  -2
   8   5   4   11716     745   1
  12  -5  -4    4366     464  -2
   9   5   4    4366     464   1
  13  -5  -4     220     450  -2
  10   5   4     220     450   1
  14  -5  -4    4583     472  -2
  11   5   4    4583     472   1
  15  -5  -4    1998     455  -2
  12   5   4    1998     455   1
  16  -5  -4    8565     623  -2
  13   5   4    8565     623   1
  17  -5  -4     110     527  -2
  14   5   4     110     527   1
  18  -5  -4    2716     591  -2
  15   5   4    2716     591   1
 -12  -6  -4    1732     536  -2
 -15   6   4    1732     536   1
 -11  -6  -4    1418     481  -2
 -14   6   4    1418     481   1
 -10  -6  -4    1713     528  -2
 -13   6   4    1713     528   1
  -9  -6  -4    3084     534  -2
 -12   6   4    3084     534   1
  -8  -6  -4   14328     813  -2
 -11   6   4   14328     813   1
  -7  -6  -4    2091     495  -2
 -10   6   4    2091     495   1
  -6  -6  -4    6339     504  -2
  -9   6   4    6339     504   1
  -5  -6  -4    2346     476  -2
  -8   6   4    2346     476   1
  -4  -6  -4   12244     532  -2
  -7   6   4   12244     532   1
  -3  -6  -4    1291     484  -2
  -6   6   4    1291     484   1
  -2  -6  -4   14881     665  -2
  -5   6   4   14881     665   1
  -1  -6  -4    3652     489  -2
  -4   6   4    3652     489   1
   0  -6  -4    9054     543  -2
  -3   6   4    9054     543   1
   1  -6  -4    3933     509  -2
  -2   6   4    3933     509   1
   2  -6  -4    2677     538  -2
  -1   6   4    2677     538   1
   3  -6  -4    9035     588  -2
   0   6   4    9035     588   1
   4  -6  -4    2342     526  -2
   1   6   4    2342     526   1
   5  -6  -4   27624     664  -2
   2   6   4   27624     664   1
   6  -6  -4    1858     507  -2
   3   6   4    1858     507   1
   7  -6  -4   30853     996  -2
   4   6   4   30853     996   1
   8  -6  -4    2924     501  -2
   5   6   4    2924     501   1
   9  -6  -4    3205     511  -2
   6   6   4    3205     511   1
  10  -6  -4    2976     526  -2
   7   6   4    2976     526   1
  11  -6  -4    7147     562  -2
   8   6   4    7147     562   1
  12  -6  -4    1499     553  -2
   9   6   4    1499     553   1
  13  -6  -4     351     534  -2
  10   6   4     351     534   1
  14  -6  -4    4239     830  -2
  11   6   4    4239     830   1
  15  -6  -4    1181     513  -2
  12   6   4    1181     513   1
  -5  -7  -4    1518     517  -2
  -8   7   4    1518     517   1
  -4  -7  -4     902     517  -2
  -7   7   4     902     517   1
  -3  -7  -4    1465     518  -2
  -6   7   4    1465     518   1
  -2  -7  -4    9272     593  -2
  -5   7   4    9272     593   1
  -1  -7  -4    3386     533  -2
  -4   7   4    3386     533   1
   0  -7  -4    4792     629  -2
  -3   7   4    4792     629   1
   1  -7  -4    5866     598  -2
  -2   7   4    5866     598   1
   2  -7  -4    7371     605  -2
  -1   7   4    7371     605   1
   3  -7  -4    5639     584  -2
   0   7   4    5639     584   1
   4  -7  -4    4004     580  -2
   1   7   4    4004     580   1
   5  -7  -4    5102     588  -2
   2   7   4    5102     588   1
   6  -7  -4    3216     607  -2
   3   7   4    3216     607   1
   7  -7  -4     768     571  -2
   4   7   4     768     571   1
   8  -7  -4    1206     594  -2
   5   7   4    1206     594   1
 -25   1   5     700     766   1
 -24   1   5     942     466   1
 -23   1   5    1840     458   1
 -22   1   5     793     536   1
 -21   1   5   48589    1191   1
 -20   1   5   31640     933   1
 -19   1   5   72861    1321   1
 -18   1   5   14995     543   1
 -17   1   5    6996     513   1
 -16   1   5     540     461   1
 -15   1   5   28921     723   1
 -14   1   5   10012     523   1
 -13   1   5   52942     803   1
 -12   1   5   57095     790   1
 -11   1   5    9440     628   1
 -10   1   5   61079     875   1
  -9   1   5  161622    3741   1
  -8   1   5   17319    1541   1
  -7   1   5   23716     775   1
  -6   1   5   26158    2019   1
  -5   1   5  421145   15525   1
  -4   1   5  221007    5499   1
  -3   1   5 1196299   24278   1
  -2   1   5  448791   19282   1
  -1   1   5  937578   31035   1
   0   1   5  232533   16952   1
   1   1   5  449141   15862   1
   2   1   5   66518    1502   1
   3   1   5   18073     685   1
   4   1   5   47352    2931   1
   5   1   5  129965    4369   1
   6   1   5  132481    3184   1
   7   1   5   19429    1305   1
   8   1   5  111930    3182   1
   9   1   5   79178    1424   1
  10   1   5    4701     443   1
  11   1   5   12773     747   1
  12   1   5    1042     396   1
  13   1   5   14343     471   1
  14   1   5   34968    1374   1
  15   1   5   34426    1829   1
  16   1   5   20671     754   1
  17   1   5   26795    1125   1
  18   1   5    2420     464   1
  19   1   5    4276     499   1
  20   1   5    1460     531   1
  21   1   5    1520     504   1
 -24   2   5    1289     539   1
 -23   2   5      76     500   1
 -22   2   5    4162     528   1
 -21   2   5    8392     542   1
 -20   2   5    1027     474   1
 -19   2   5   41752    1787   1
 -18   2   5   43516    1261   1
 -17   2   5   31402     907   1
 -16   2   5    8660     506   1
 -15   2   5    1624     484   1
 -14   2   5    8074     460   1
 -13   2   5    5255     482   1
 -12   2   5   87336    2434   1
 -11   2   5     718     509   1
 -10   2   5    4501     506   1
  -9   2   5   34716     952   1
  -8   2   5   58493    1075   1
  -7   2   5  205853    4795   1
  -6   2   5   47239    1167   1
  -5   2   5   45680     843   1
  -4   2   5   10068     672   1
  -3   2   5  226533    6905   1
  -2   2   5   88308    1811   1
  -1   2   5  160270    5978   1
   0   2   5    5000     560   1
   1   2   5   23326     649   1
   2   2   5   48104     928   1
   3   2   5  122529    3959   1
   4   2   5  110206    3457   1
   5   2   5   66684    1643   1
   6   2   5   11164     523   1
   7   2   5     565     476   1
   8   2   5   68597    1654   1
   9   2   5    5253     468   1
  10   2   5   16234     525   1
  11   2   5     769     401   1
  12   2   5   13185     589   1
  13   2   5   61778    1827   1
  14   2   5   42473    2250   1
  15   2   5   19614    1615   1
  16   2   5    2642     439   1
  17   2   5    7355     539   1
  18   2   5    1233     461   1
  19   2   5    1473     516   1
  20   2   5    1134     513   1
 -23   3   5     252     450   1
 -22   3   5    1801     555   1
 -21   3   5     445     548   1
 -20   3   5     724     550   1
 -19   3   5    1075     478   1
 -18   3   5   30308    1106   1
 -17   3   5     923     438   1
 -16   3   5    1070     459   1
 -15   3   5    5935     485   1
 -14   3   5   26855     646   1
 -13   3   5   11960     579   1
 -12   3   5   14696     623   1
 -11   3   5   18382     570   1
 -10   3   5   75155    2500   1
  -9   3   5   74947    1444   1
  -8   3   5   47418    1298   1
  -7   3   5   11633     608   1
  -6   3   5   22930     619   1
  -5   3   5    9321     566   1
  -4   3   5    8008     626   1
  -3   3   5   49546    1522   1
  -2   3   5   55803    1312   1
  -1   3   5   42326     700   1
   0   3   5   14771     550   1
   1   3   5   14075     567   1
   2   3   5   44480    1328   1
   3   3   5    4461     457   1
   4   3   5   38083     918   1
   5   3   5   84733    2188   1
   6   3   5   79334    1838   1
   7   3   5   15456     487   1
   8   3   5   19262     522   1
   9   3   5   19261     582   1
  10   3   5   40986     689   1
  11   3   5    3334     490   1
  12   3   5    2475     497   1
  13   3   5     474     454   1
  14   3   5   22802    1301   1
  15   3   5    2566     507   1
  16   3   5    -171     477   1
  17   3   5    4074     532   1
  18   3   5    1006     558   1
  19   3   5     650     542   1
 -21   4   5    2684     609   1
 -20   4   5    3777     561   1
 -19   4   5     849     595   1
 -18   4   5    1776     569   1
 -17   4   5    2845     491   1
 -16   4   5   26529     815   1
 -15   4   5     803     529   1
 -14   4   5    9601     587   1
 -13   4   5   32308     947   1
 -12   4   5   90589    3420   1
 -11   4   5   11125     538   1
 -10   4   5   13307     553   1
  -9   4   5    3545     503   1
  -8   4   5   35323    1471   1
  -7   4   5   70102    2061   1
  -6   4   5    4541     539   1
  -5   4   5   41705    1374   1
  -4   4   5   61124    1644   1
  -3   4   5     494     512   1
  -2   4   5   35255     948   1
  -1   4   5     262     485   1
   0   4   5   29001     796   1
   1   4   5   17579     608   1
   2   4   5    2686     459   1
   3   4   5   37374     946   1
   4   4   5   83578    2853   1
   5   4   5    1643     413   1
   6   4   5   17734     781   1
   7   4   5    5062     458   1
   8   4   5   40210    1398   1
   9   4   5   29148    1606   1
  10   4   5    6763     459   1
  11   4   5     345     435   1
  12   4   5   31551    1946   1
  13   4   5    6932     520   1
  14   4   5    3553     523   1
  15   4   5     854     515   1
  16   4   5    3709     550   1
  17   4   5     744     569   1
 -18   5   5    1410     496   1
 -17   5   5    3132     551   1
 -16   5   5    4757     655   1
 -15   5   5    1457     546   1
 -14   5   5    1436     507   1
 -13   5   5    6104     536   1
 -12   5   5    8273     632   1
 -11   5   5    5317     504   1
 -10   5   5   21656     839   1
  -9   5   5   21783     795   1
  -8   5   5    8846     546   1
  -7   5   5   16567     589   1
  -6   5   5   32574    1202   1
  -5   5   5    3860     504   1
  -4   5   5    2677     486   1
  -3   5   5    7099     559   1
  -2   5   5    1300     524   1
  -1   5   5    3176     523   1
   0   5   5    7707     549   1
   1   5   5    2025     532   1
   2   5   5   15880     614   1
   3   5   5   21286     797   1
   4   5   5   21617     776   1
   5   5   5   16563    1130   1
   6   5   5   11301     514   1
   7   5   5    5855     487   1
   8   5   5    5650     475   1
   9   5   5    2094     464   1
  10   5   5    3399     465   1
  11   5   5    3425     475   1
  12   5   5    1507     421   1
  13   5   5    2589     530   1
  14   5   5    4995     554   1
  15   5   5     667     527   1
 -15   6   5     874     523   1
 -14   6   5    5611     590   1
 -13   6   5     815     526   1
 -12   6   5    6368     829   1
 -11   6   5   36434    2292   1
 -10   6   5    5674     525   1
  -9   6   5    3515     500   1
  -8   6   5    9690    1009   1
  -7   6   5    1053     500   1
  -6   6   5    4767     533   1
  -5   6   5    4131     545   1
  -4   6   5    7856     612   1
  -3   6   5     972     521   1
  -2   6   5     859     549   1
  -1   6   5     838     521   1
   0   6   5    4740     558   1
   1   6   5    1470     504   1
   2   6   5   10071     762   1
   3   6   5    2416     513   1
   4   6   5   28567     934   1
   5   6   5    3873     522   1
   6   6   5    1839     527   1
   7   6   5   15556    1450   1
   8   6   5    2370     496   1
   9   6   5    1404     546   1
  10   6   5    4757     553   1
  11   6   5     415     543   1
  -8   7   5    1334     469   1
  -7   7   5     684     490   1
  -6   7   5    1475     584   1
  -5   7   5    2147     610   1
  -4   7   5     623     635   1
  -3   7   5    1650     553   1
  -2   7   5     579     553   1
  -1   7   5     512     581   1
   0   7   5    2013     564   1
   1   7   5    3301     574   1
   2   7   5    2223     566   1
   3   7   5    1341     555   1
   4   7   5    2464     572   1
 -25   0   6    -544    1481   1
 -24   0   6    2763     680   1
 -23   0   6     721     636   1
 -22   0   6    2140     868   1
 -21   0   6     882     655   1
 -20   0   6    2004     681   1
 -19   0   6  100699    8031   1
 -18   0   6   39110     968   1
 -17   0   6   64905    3445   1
 -16   0   6   74138    4192   1
 -15   0   6   21329    2832   1
 -14   0   6     453     784   1
 -13   0   6   38348    2085   1
 -12   0   6   49664    2715   1
 -11   0   6  132943   22318   1
 -10   0   6   66488   17866   1
  -9   0   6   52846    1511   1
  -8   0   6    6280    1039   1
  -7   0   6   49174    4631   1
  -6   0   6   68378    1683   1
  -5   0   6  219370   22811   1
  -4   0   6  190901    8677   1
  -3   0   6  137122    8118   1
  -2   0   6   41807    2305   1
  -1   0   6  257309    5710   1
   0   0   6  300435   23334   1
   1   0   6   41717    2429   1
   2   0   6  119552   11995   1
   3   0   6    2550    1399   1
   4   0   6   45151    1378   1
   5   0   6   94648    2594   1
   6   0   6   96178   17109   1
   7   0   6   21911   10841   1
   8   0   6   20052   10474   1
   9   0   6   14842    1654   1
  10   0   6     121    1333   1
  11   0   6   16023    1525   1
  12   0   6   76780    5141   1
  13   0   6    6726     825   1
  14   0   6   52908   16784   1
  15   0   6    1386     620   1
  16   0   6    2517     737   1
  17   0   6     780     711   1
  18   0   6     766     585   1
  19   0   6    6468     625   1
  20   0   6    2371     594   1
 -25   1   6    1835     558   1
 -24   1   6     748     742   1
 -23   1   6    1294     554   1
 -22   1   6    1438     487   1
 -21   1   6     906     450   1
 -20   1   6    5499     522   1
 -19   1   6    7372     560   1
 -18   1   6   27267    1817   1
 -17   1   6    4090     487   1
 -16   1   6    7613     579   1
 -15   1   6   17943     608   1
 -14   1   6   26714    2162   1
 -13   1   6   29821    1231   1
 -12   1   6   12216    2403   1
 -11   1   6   16396    4602   1
 -10   1   6   33109    1117   1
  -9   1   6   65825    1347   1
  -8   1   6   13852     911   1
  -7   1   6   13894    1899   1
  -6   1   6    3044     563   1
  -5   1   6    4929     622   1
  -4   1   6    6614     663   1
  -3   1   6   42590     936   1
  -2   1   6   59514    1006   1
  -1   1   6    2642     667   1
   0   1   6    2609     609   1
   1   1   6    5766     654   1
   2   1   6   77603    1839   1
   3   1   6   13061     703   1
   4   1   6   22271   10488   1
   5   1   6    8333    3300   1
   6   1   6   44166    1626   1
   7   1   6   26780    1202   1
   8   1   6   10192    4238   1
   9   1   6   33643    2830   1
  10   1   6    7233    1083   1
  11   1   6    8538     488   1
  12   1   6    3468     454   1
  13   1   6  113520    4238   1
  14   1   6     816     532   1
  15   1   6     772     430   1
  16   1   6     402     499   1
  17   1   6    1014     461   1
  18   1   6     343     447   1
  19   1   6    1177     494   1
  20   1   6     614     504   1
 -24   2   6    7392     527   1
 -23   2   6     727     465   1
 -22   2   6    2065     491   1
 -21   2   6    2255     511   1
 -20   2   6   13747     990   1
 -19   2   6    5202    1170   1
 -18   2   6   18669     579   1
 -17   2   6     107     474   1
 -16   2   6    2091     500   1
 -15   2   6   10302     506   1
 -14   2   6    3176     510   1
 -13   2   6    2976     520   1
 -12   2   6    6604     872   1
 -11   2   6   19804     609   1
 -10   2   6   29195    5722   1
  -9   2   6   66753    1433   1
  -8   2   6   73122    2493   1
  -7   2   6   33440    1084   1
  -6   2   6     543     571   1
  -5   2   6   40947   11873   1
  -4   2   6   58796    1262   1
  -3   2   6   69753    1689   1
  -2   2   6   23494    5389   1
  -1   2   6   23670    6186   1
   0   2   6  175746    3680   1
   1   2   6    1489     552   1
   2   2   6   10212    1349   1
   3   2   6   35044    2179   1
   4   2   6   23382   10518   1
   5   2   6   88604    3233   1
   6   2   6     178     584   1
   7   2   6   14329     531   1
   8   2   6    4217     487   1
   9   2   6    2942     481   1
  10   2   6   11044     689   1
  11   2   6    4462     454   1
  12   2   6     895     452   1
  13   2   6     541     494   1
  14   2   6   32334    1068   1
  15   2   6   10184     838   1
  16   2   6    2725     501   1
  17   2   6     359     479   1
  18   2   6    2672     507   1
  19   2   6     345     523   1
 -23   3   6    2739     569   1
 -22   3   6    1735     574   1
 -21   3   6     154     551   1
 -20   3   6     624     566   1
 -19   3   6    1266     557   1
 -18   3   6    2932     574   1
 -17   3   6    6633    1414   1
 -16   3   6     237     562   1
 -15   3   6     530     535   1
 -14   3   6   27729    3460   1
 -13   3   6    4618     617   1
 -12   3   6   25473    1278   1
 -11   3   6    2147     518   1
 -10   3   6   52610    2337   1
  -9   3   6   11503    1008   1
  -8   3   6     477     495   1
  -7   3   6   12332    1326   1
  -6   3   6    3597     594   1
  -5   3   6   30135    1111   1
  -4   3   6    4381    1222   1
  -3   3   6    3824     512   1
  -2   3   6    3286     498   1
  -1   3   6   22469     857   1
   0   3   6    7712    1880   1
   1   3   6    1881     417   1
   2   3   6   26403     529   1
   3   3   6     350     409   1
   4   3   6   39220    1364   1
   5   3   6   32301    2222   1
   6   3   6   12284     478   1
   7   3   6   35723    1431   1
   8   3   6   20792     703   1
   9   3   6  102055    3186   1
  10   3   6     339     450   1
  11   3   6    3499     509   1
  12   3   6   47314    3067   1
  13   3   6   14345     766   1
  14   3   6     259     437   1
  15   3   6   10566     555   1
  16   3   6    3445     499   1
  17   3   6    3901     567   1
  18   3   6    1837     552   1
 -21   4   6    1982     629   1
 -20   4   6     127     535   1
 -19   4   6     186     546   1
 -18   4   6    1175     564   1
 -17   4   6     229     541   1
 -16   4   6    1194     534   1
 -15   4   6   13847     680   1
 -14   4   6   30843    1137   1
 -13   4   6   64677    2680   1
 -12   4   6    8251    1265   1
 -11   4   6    3649     540   1
 -10   4   6    1121     514   1
  -9   4   6   24765    6255   1
  -8   4   6   30944    1485   1
  -7   4   6   14607     559   1
  -6   4   6   37205    1810   1
  -5   4   6   11348     585   1
  -4   4   6   18989     819   1
  -3   4   6   49872    2111   1
  -2   4   6   10936    2223   1
  -1   4   6     507     464   1
   0   4   6   11846     702   1
   1   4   6    6149     551   1
   2   4   6     656     458   1
   3   4   6   36791    1355   1
   4   4   6   72426    2651   1
   5   4   6    6649     465   1
   6   4   6     461     413   1
   7   4   6   30999    1102   1
   8   4   6   22126    1849   1
   9   4   6    3688    1447   1
  10   4   6    5864     692   1
  11   4   6    3615     489   1
  12   4   6    8459     892   1
  13   4   6     990     502   1
  14   4   6    4479     518   1
  15   4   6     907     502   1
  16   4   6     971     507   1
 -19   5   6     991    1210   1
 -18   5   6    1369     567   1
 -17   5   6    5952     588   1
 -16   5   6     681     475   1
 -15   5   6    1817     514   1
 -14   5   6    4888     563   1
 -13   5   6    1362     486   1
 -12   5   6     381     479   1
 -11   5   6   16978     907   1
 -10   5   6    4892     518   1
  -9   5   6    4739     524   1
  -8   5   6     915     489   1
  -7   5   6    7098     533   1
  -6   5   6    4613     554   1
  -5   5   6   71251    3744   1
  -4   5   6   17788     902   1
  -3   5   6    1438     503   1
  -2   5   6    4717     537   1
  -1   5   6    5739     534   1
   0   5   6    8384     984   1
   1   5   6   22297    1186   1
   2   5   6    2417     494   1
   3   5   6   12496     803   1
   4   5   6   18522     930   1
   5   5   6     593     465   1
   6   5   6    1878     532   1
   7   5   6    4903     434   1
   8   5   6    1181     458   1
   9   5   6     657     450   1
  10   5   6    6103     462   1
  11   5   6    2422     414   1
  12   5   6     503     563   1
  13   5   6    1048     538   1
  14   5   6     336     510   1
 -15   6   6   11542    1590   1
 -14   6   6   19283    1371   1
 -13   6   6    3016     549   1
 -12   6   6    2057     604   1
 -11   6   6     852     496   1
 -10   6   6   10040     899   1
  -9   6   6    3944     538   1
  -8   6   6     412     525   1
  -7   6   6    3474     571   1
  -6   6   6    1312     572   1
  -5   6   6     475     572   1
  -4   6   6    8072     557   1
  -3   6   6    7764     579   1
  -2   6   6    6742     579   1
  -1   6   6    1324     554   1
   0   6   6     843     502   1
   1   6   6     810     519   1
   2   6   6    1843     514   1
   3   6   6   21732    1377   1
   4   6   6    5942     544   1
   5   6   6    8507     704   1
   6   6   6     -50     528   1
   7   6   6    2199     511   1
   8   6   6     705     484   1
   9   6   6    5160     534   1
  10   6   6     574     551   1
  -7   7   6     812     605   1
  -6   7   6     630     602   1
  -5   7   6   16481    1943   1
  -4   7   6    1468     622   1
  -3   7   6    1300     587   1
  -2   7   6    3525     574   1
  -1   7   6    1607     580   1
   0   7   6    1251     713   1
   1   7   6    2493     586   1
   2   7   6    2500     564   1
   3   7   6    1434     846   1
 -25   1   7    2438     630   1
 -24   1   7    3170     483   1
 -23   1   7    3635     551   1
 -22   1   7    5852     842   1
 -21   1   7    9329     550   1
 -20   1   7   12407     592   1
 -19   1   7    -148     541   1
 -18   1   7    5880     659   1
 -17   1   7    1461     529   1
 -16   1   7   16502     772   1
 -15   1   7     168     583   1
 -14   1   7   33913    1582   1
 -13   1   7   19196     675   1
 -12   1   7    2568    1372   1
 -11   1   7    5911     950   1
 -10   1   7   26052    7616   1
  -9   1   7   39875    6889   1
  -8   1   7   57353    6387   1
  -7   1   7   39884     941   1
  -6   1   7    3065     705   1
  -5   1   7    5771     702   1
  -4   1   7  174197    4246   1
  -3   1   7   69033    4220   1
  -2   1   7   37158    8622   1
  -1   1   7   91581    2800   1
   0   1   7  125023    1820   1
   1   1   7   16952     730   1
   2   1   7   44544    1524   1
   3   1   7  104426    2868   1
   4   1   7  183477    6637   1
   5   1   7  109456    3669   1
   6   1   7   20673     616   1
   7   1   7   12553     810   1
   8   1   7    1426    1257   1
   9   1   7    6774     622   1
  10   1   7    7772     594   1
  11   1   7      50     385   1
  12   1   7    7404     487   1
  13   1   7   29778    1181   1
  14   1   7   26457    1670   1
  15   1   7   21983    1136   1
  16   1   7      39     446   1
  17   1   7      41     468   1
  18   1   7    1510     491   1
  19   1   7    4308     502   1
 -24   2   7    2357     524   1
 -23   2   7    4201     594   1
 -22   2   7     613     544   1
 -21   2   7   22015    1002   1
 -20   2   7      64     486   1
 -19   2   7    -100     512   1
 -18   2   7    -209     516   1
 -17   2   7   21219    1088   1
 -16   2   7    1975     545   1
 -15   2   7    8550     539   1
 -14   2   7    5167     769   1
 -13   2   7   18119    2233   1
 -12   2   7   65978    2203   1
 -11   2   7   12735     600   1
 -10   2   7   82199    2597   1
  -9   2   7    7039     539   1
  -8   2   7   11022     615   1
  -7   2   7    2783    1059   1
  -6   2   7   84233    2744   1
  -5   2   7  502901   15520   1
  -4   2   7   24774    7839   1
  -3   2   7  143552    5070   1
  -2   2   7   52099    7496   1
  -1   2   7   90108    2413   1
   0   2   7  262732   35611   1
   1   2   7   45649    7170   1
   2   2   7   17149     832   1
   3   2   7    4851     961   1
   4   2   7    3607     556   1
   5   2   7   44952   10893   1
   6   2   7    6392     664   1
   7   2   7   20542   11412   1
   8   2   7   22721    1118   1
   9   2   7    9679     463   1
  10   2   7    2839     470   1
  11   2   7     788     455   1
  12   2   7    4465    1217   1
  13   2   7   20133    1723   1
  14   2   7   13997     602   1
  15   2   7   14575     762   1
  16   2   7     -32     468   1
  17   2   7    2864     505   1
  18   2   7     224     510   1
  19   2   7    5231     573   1
 -23   3   7    1272     587   1
 -22   3   7    2258     580   1
 -21   3   7     499     552   1
 -20   3   7     481     553   1
 -19   3   7     795     522   1
 -18   3   7    7510     680   1
 -17   3   7    2465     512   1
 -16   3   7   12088     577   1
 -15   3   7    5768     551   1
 -14   3   7   42231    1381   1
 -13   3   7   46544    1853   1
 -12   3   7    1627     590   1
 -11   3   7    6284     550   1
 -10   3   7   21254    4848   1
  -9   3   7   45328    2005   1
  -8   3   7   21982    2891   1
  -7   3   7    5804    2364   1
  -6   3   7    -151     538   1
  -5   3   7   23294     618   1
  -4   3   7   37356    1281   1
  -3   3   7  115352    4226   1
  -2   3   7   31487    5925   1
  -1   3   7    7325    2674   1
   0   3   7    7472    1684   1
   1   3   7    3854     474   1
   2   3   7   26620    1035   1
   3   3   7   32905    1225   1
   4   3   7   12548    1946   1
   5   3   7   51768    2005   1
   6   3   7    9600     539   1
   7   3   7   18760    1121   1
   8   3   7   26458    4436   1
   9   3   7    7182    3916   1
  10   3   7   20835     584   1
  11   3   7    9204     804   1
  12   3   7    2218     469   1
  13   3   7    4508     501   1
  14   3   7    1479     562   1
  15   3   7    4373     575   1
  16   3   7    1158     489   1
  17   3   7     773     521   1
 -21   4   7     222     517   1
 -20   4   7    3221     655   1
 -19   4   7    1908     573   1
 -18   4   7    6554     627   1
 -17   4   7   11384     826   1
 -16   4   7    3280     576   1
 -15   4   7     830     574   1
 -14   4   7     -63     562   1
 -13   4   7     121     488   1
 -12   4   7   16609     923   1
 -11   4   7     374     473   1
 -10   4   7   35580    1700   1
  -9   4   7    5789     604   1
  -8   4   7   85009    3921   1
  -7   4   7   16955    1015   1
  -6   4   7    4097     535   1
  -5   4   7   38120    1693   1
  -4   4   7     895     490   1
  -3   4   7     990     490   1
  -2   4   7   13199     540   1
  -1   4   7    1164     466   1
   0   4   7   13431    3384   1
   1   4   7    5856     460   1
   2   4   7   12422     950   1
   3   4   7   40713    3938   1
   4   4   7   18907     814   1
   5   4   7    8378    2134   1
   6   4   7     662     425   1
   7   4   7   28886     520   1
   8   4   7    7291     501   1
   9   4   7   29116    2064   1
  10   4   7   10162     876   1
  11   4   7    2271     492   1
  12   4   7     757     469   1
  13   4   7   11070     679   1
  14   4   7    8916     664   1
  15   4   7     673     497   1
  16   4   7     625     566   1
 -18   5   7    1073     522   1
 -17   5   7    1636     543   1
 -16   5   7     712     503   1
 -15   5   7    1785     518   1
 -14   5   7    1912     528   1
 -13   5   7    7868     696   1
 -12   5   7     739     481   1
 -11   5   7    1130     471   1
 -10   5   7   27270    2107   1
  -9   5   7    1433     570   1
  -8   5   7     122     549   1
  -7   5   7    3014     591   1
  -6   5   7    1107     518   1
  -5   5   7    1790     542   1
  -4   5   7     998     517   1
  -3   5   7     294     485   1
  -2   5   7    7132     541   1
  -1   5   7    9032     555   1
   0   5   7    7532     530   1
   1   5   7     300     458   1
   2   5   7   15034     524   1
   3   5   7    5403     463   1
   4   5   7    6220     468   1
   5   5   7   33809    1385   1
   6   5   7    7547     636   1
   7   5   7     343     440   1
   8   5   7     654     456   1
   9   5   7     986     463   1
  10   5   7    5965     518   1
  11   5   7     727     492   1
  12   5   7    2506     580   1
  13   5   7     679     593   1
 -14   6   7    1212     494   1
 -13   6   7    5707     533   1
 -12   6   7    5282     497   1
 -11   6   7    2926    1217   1
 -10   6   7     118     582   1
  -9   6   7    1573     565   1
  -8   6   7   17612    1231   1
  -7   6   7   17126    1664   1
  -6   6   7    9591     881   1
  -5   6   7     363     532   1
  -4   6   7    2520     547   1
  -3   6   7    7763     554   1
  -2   6   7    2039     504   1
  -1   6   7    1699     504   1
   0   6   7    3201     553   1
   1   6   7     996     577   1
   2   6   7     692     482   1
   3   6   7    2861     970   1
   4   6   7    3032     529   1
   5   6   7   15148    1259   1
   6   6   7   27074    2088   1
   7   6   7    6439     699   1
   8   6   7     546     460   1
   9   6   7    1428     495   1
  -6   7   7    1389     867   1
  -5   7   7     100     566   1
  -4   7   7     452     587   1
  -3   7   7     926     598   1
  -2   7   7    1954     594   1
  -1   7   7    6322     623   1
   0   7   7    2515     538   1
   1   7   7    1006     998   1
 -25   0   8    7007     770   1
 -24   0   8    1895     720   1
 -23   0   8    1346     696   1
 -22   0   8    9192    1299   1
 -21   0   8    1322     709   1
 -20   0   8   37163    6209   1
 -19   0   8   56444    1180   1
 -18   0   8   88228   14766   1
 -17   0   8   47914    5382   1
 -16   0   8   40360    2907   1
 -15   0   8  145939   13105   1
 -14   0   8   93049   11196   1
 -13   0   8  100894    9842   1
 -12   0   8   50625    1318   1
 -11   0   8   16592    1399   1
 -10   0   8   30661    1210   1
  -9   0   8  183976    7669   1
  -8   0   8  139778    4718   1
  -7   0   8   37250    2685   1
  -6   0   8   34197    3153   1
  -5   0   8   17563    1429   1
  -4   0   8   41892    1688   1
  -3   0   8  127697   20109   1
  -2   0   8   54878    8340   1
  -1   0   8   29890    3045   1
   0   0   8   73929    6631   1
   1   0   8   25647    1310   1
   2   0   8   75205    1584   1
   3   0   8  131666    7831   1
   4   0   8   58678    7481   1
   5   0   8   26268    4423   1
   6   0   8  118325    1595   1
   7   0   8   55223    3538   1
   8   0   8  108744    2311   1
   9   0   8   82579    5814   1
  10   0   8   32733    4768   1
  11   0   8   76133    3642   1
  12   0   8  137066    2482   1
  13   0   8   36991    1332   1
  14   0   8   43787    1529   1
  15   0   8     522     708   1
  16   0   8   16647     857   1
  17   0   8      34     513   1
  18   0   8    4245     774   1
  19   0   8    1798     609   1
 -25   1   8     259     508   1
 -24   1   8     903     482   1
 -23   1   8     948     496   1
 -22   1   8    1190     494   1
 -21   1   8   11166    1079   1
 -20   1   8   10884    1020   1
 -19   1   8    6309     575   1
 -18   1   8    3277     578   1
 -17   1   8   44404    2910   1
 -16   1   8   19770    1553   1
 -15   1   8    4308     625   1
 -14   1   8    8488     599   1
 -13   1   8   21828    1221   1
 -12   1   8   23045     722   1
 -11   1   8    1331     591   1
 -10   1   8   14744     710   1
  -9   1   8   19821     744   1
  -8   1   8   11238     669   1
  -7   1   8  113580    2204   1
  -6   1   8   37023    4613   1
  -5   1   8  222235    5109   1
  -4   1   8  289081    7728   1
  -3   1   8  156564    5101   1
  -2   1   8  229649   18339   1
  -1   1   8  121289    2543   1
   0   1   8   68873    2824   1
   1   1   8  105514    2587   1
   2   1   8   25903     686   1
   3   1   8   29805     689   1
   4   1   8   18102     793   1
   5   1   8    2416     469   1
   6   1   8   12727     521   1
   7   1   8   32247    1207   1
   8   1   8    4982     494   1
   9   1   8    3980     470   1
  10   1   8   30291    1295   1
  11   1   8   35110    1573   1
  12   1   8    1557     432   1
  13   1   8    2820     479   1
  14   1   8    5513     669   1
  15   1   8    7141     621   1
  16   1   8    2071     444   1
  17   1   8     977     447   1
  18   1   8     756     453   1
  19   1   8    1731     496   1
 -24   2   8     725     667   1
 -23   2   8    1079     565   1
 -22   2   8    2415     541   1
 -21   2   8     329     517   1
 -20   2   8    4537     555   1
 -19   2   8    4117     540   1
 -18   2   8   17259     643   1
 -17   2   8   22436    1261   1
 -16   2   8   43817    3656   1
 -15   2   8    5213     566   1
 -14   2   8   21440     904   1
 -13   2   8    9519     585   1
 -12   2   8   15915     628   1
 -11   2   8   47235    1325   1
 -10   2   8    1260     507   1
  -9   2   8    6354     546   1
  -8   2   8   16942     644   1
  -7   2   8   21125     620   1
  -6   2   8   42948     854   1
  -5   2   8   29075    1096   1
  -4   2   8  145865    1844   1
  -3   2   8   23071     802   1
  -2   2   8   88841    4348   1
  -1   2   8   25420     923   1
   0   2   8   95664    4127   1
   1   2   8   19287     656   1
   2   2   8   21057     677   1
   3   2   8   13022     615   1
   4   2   8     954     534   1
   5   2   8   54396    1786   1
   6   2   8   11081     574   1
   7   2   8    4845     569   1
   8   2   8   14927     645   1
   9   2   8    6353     480   1
  10   2   8   41227     927   1
  11   2   8   10500     650   1
  12   2   8   42643    1650   1
  13   2   8    1306     467   1
  14   2   8    8051     536   1
  15   2   8     243     468   1
  16   2   8    8357     637   1
  17   2   8     622     517   1
  18   2   8      56     487   1
 -23   3   8    6267     651   1
 -22   3   8    5281     634   1
 -21   3   8    5810     593   1
 -20   3   8    8115     676   1
 -19   3   8     793     631   1
 -18   3   8    5035     499   1
 -17   3   8   13386    1186   1
 -16   3   8   11646     614   1
 -15   3   8    4916     541   1
 -14   3   8   54746    2538   1
 -13   3   8   18144     674   1
 -12   3   8   27445     842   1
 -11   3   8   17479     791   1
 -10   3   8    5869     586   1
  -9   3   8   86686    4070   1
  -8   3   8   29613    1329   1
  -7   3   8    7999     576   1
  -6   3   8   26532    1199   1
  -5   3   8    8951     561   1
  -4   3   8   60333    1956   1
  -3   3   8   60164    1982   1
  -2   3   8   28965     979   1
  -1   3   8   20906     790   1
   0   3   8   11748     534   1
   1   3   8   19173     771   1
   2   3   8   55566    1682   1
   3   3   8   40343    2962   1
   4   3   8    4499     650   1
   5   3   8   25933    1107   1
   6   3   8   12333     507   1
   7   3   8   19426     593   1
   8   3   8   32714    1921   1
   9   3   8    7692     509   1
  10   3   8   29785    1050   1
  11   3   8   13790     548   1
  12   3   8    2009     514   1
  13   3   8     686     482   1
  14   3   8    3753     728   1
  15   3   8    4507     525   1
  16   3   8    5854     559   1
  17   3   8    4052     592   1
 -21   4   8     965     642   1
 -20   4   8    1168     598   1
 -19   4   8    1206     611   1
 -18   4   8    1254     618   1
 -17   4   8     336     590   1
 -16   4   8     416     618   1
 -15   4   8     764     630   1
 -14   4   8    1374     542   1
 -13   4   8   12040     644   1
 -12   4   8    1937     552   1
 -11   4   8    7531     631   1
 -10   4   8   14461    1009   1
  -9   4   8   15472     881   1
  -8   4   8    4038     582   1
  -7   4   8   38455    1306   1
  -6   4   8    3610     584   1
  -5   4   8   59166    2056   1
  -4   4   8    1378     471   1
  -3   4   8    3322     472   1
  -2   4   8    2612     455   1
  -1   4   8   27692    1587   1
   0   4   8    8017     446   1
   1   4   8   20649    1083   1
   2   4   8    4093     452   1
   3   4   8    8393     471   1
   4   4   8   10906     466   1
   5   4   8   16958     671   1
   6   4   8    1567     397   1
   7   4   8   31171    1051   1
   8   4   8    2470     499   1
   9   4   8    2217     469   1
  10   4   8     389     432   1
  11   4   8     700     485   1
  12   4   8    2767     483   1
  13   4   8    2092     577   1
  14   4   8     261     523   1
  15   4   8    1202     455   1
 -18   5   8    -247     592   1
 -17   5   8    1133     546   1
 -16   5   8    4179     626   1
 -15   5   8    1163     605   1
 -14   5   8    8610     588   1
 -13   5   8    8127     709   1
 -12   5   8     606     552   1
 -11   5   8    2776     568   1
 -10   5   8    2559     560   1
  -9   5   8   19741    1736   1
  -8   5   8   17780    1523   1
  -7   5   8    4573     554   1
  -6   5   8   19913    1476   1
  -5   5   8    5391     512   1
  -4   5   8    1127     501   1
  -3   5   8   38850    1277   1
  -2   5   8    1470     478   1
  -1   5   8    1923     479   1
   0   5   8    8337     476   1
   1   5   8   12114     667   1
   2   5   8    8286     513   1
   3   5   8   55255    2967   1
   4   5   8    8303     605   1
   5   5   8    2081     461   1
   6   5   8    3462     451   1
   7   5   8    5203     488   1
   8   5   8    5508     496   1
   9   5   8    1184     506   1
  10   5   8    2021     523   1
  11   5   8    1495     530   1
  12   5   8     434     493   1
 -14   6   8    3519     815   1
 -13   6   8    8891     617   1
 -12   6   8    3274     581   1
 -11   6   8    2714     574   1
 -10   6   8     574     576   1
  -9   6   8     606     562   1
  -8   6   8   10551    1159   1
  -7   6   8    1497     546   1
  -6   6   8    6307     596   1
  -5   6   8    1498     546   1
  -4   6   8    1358     546   1
  -3   6   8    1044     518   1
  -2   6   8    2661     513   1
  -1   6   8    1083     519   1
   0   6   8    7564     786   1
   1   6   8    4361     537   1
   2   6   8   32066    2193   1
   3   6   8    1928     498   1
   4   6   8    2686     525   1
   5   6   8    2157     517   1
   6   6   8    3235     536   1
   7   6   8    4650     497   1
   8   6   8    1164     504   1
 -18  -1  -9     508     569  -2
 -25   1   9     508     569   1
 -17  -1  -9     378     517  -2
 -24   1   9     378     517   1
 -16  -1  -9    4055     592  -2
 -23   1   9    4055     592   1
 -15  -1  -9     552     516  -2
 -22   1   9     552     516   1
 -14  -1  -9    6333     550  -2
 -21   1   9    6333     550   1
 -13  -1  -9    1371     553  -2
 -20   1   9    1371     553   1
 -12  -1  -9   10437    1410  -2
 -19   1   9   10437    1410   1
 -11  -1  -9    5309     614  -2
 -18   1   9    5309     614   1
 -10  -1  -9   28181    1891  -2
 -17   1   9   28181    1891   1
  -9  -1  -9   28253    1744  -2
 -16   1   9   28253    1744   1
  -8  -1  -9   19390    1921  -2
 -15   1   9   19390    1921   1
  -7  -1  -9   15089     958  -2
 -14   1   9   15089     958   1
  -6  -1  -9    2092     644  -2
 -13   1   9    2092     644   1
  -5  -1  -9    5323     685  -2
 -12   1   9    5323     685   1
  -4  -1  -9   49775    2256  -2
 -11   1   9   49775    2256   1
  -3  -1  -9   19669     729  -2
 -10   1   9   19669     729   1
  -2  -1  -9   48431    1724  -2
  -9   1   9   48431    1724   1
  -1  -1  -9   20379     743  -2
  -8   1   9   20379     743   1
   0  -1  -9  398357    9096  -2
  -7   1   9  398357    9096   1
   1  -1  -9  444498   15552  -2
  -6   1   9  444498   15552   1
   2  -1  -9  347271   11025  -2
  -5   1   9  347271   11025   1
   3  -1  -9  195009    7364  -2
  -4   1   9  195009    7364   1
   4  -1  -9  358596    9414  -2
  -3   1   9  358596    9414   1
   5  -1  -9  182932    2534  -2
  -2   1   9  182932    2534   1
   6  -1  -9  335819    8995  -2
  -1   1   9  335819    8995   1
   7  -1  -9  205319    3400  -2
   0   1   9  205319    3400   1
   8  -1  -9   13997     626  -2
   1   1   9   13997     626   1
   9  -1  -9   32445    1005  -2
   2   1   9   32445    1005   1
  10  -1  -9   13379     594  -2
   3   1   9   13379     594   1
  11  -1  -9   29192    1012  -2
   4   1   9   29192    1012   1
  12  -1  -9    9643     530  -2
   5   1   9    9643     530   1
  13  -1  -9    1202     482  -2
   6   1   9    1202     482   1
  14  -1  -9    9375     495  -2
   7   1   9    9375     495   1
  15  -1  -9   12747     527  -2
   8   1   9   12747     527   1
  16  -1  -9   16474     986  -2
   9   1   9   16474     986   1
  17  -1  -9   34613    1137  -2
  10   1   9   34613    1137   1
  18  -1  -9    5857     530  -2
  11   1   9    5857     530   1
  19  -1  -9    4735     534  -2
  12   1   9    4735     534   1
  20  -1  -9    1437     511  -2
  13   1   9    1437     511   1
  21  -1  -9   13462     724  -2
  14   1   9   13462     724   1
  22  -1  -9     723     426  -2
  15   1   9     723     426   1
  23  -1  -9    2777     457  -2
  16   1   9    2777     457   1
  24  -1  -9     788     482  -2
  17   1   9     788     482   1
  25  -1  -9     813     496  -2
  18   1   9     813     496   1
 -17  -2  -9    2750     556  -2
 -24   2   9    2750     556   1
 -16  -2  -9    1960     561  -2
 -23   2   9    1960     561   1
 -15  -2  -9    7795    1128  -2
 -22   2   9    7795    1128   1
 -14  -2  -9   14641    1376  -2
 -21   2   9   14641    1376   1
 -13  -2  -9   15906     817  -2
 -20   2   9   15906     817   1
 -12  -2  -9    3184     590  -2
 -19   2   9    3184     590   1
 -11  -2  -9   35319    2444  -2
 -18   2   9   35319    2444   1
 -10  -2  -9    9011     590  -2
 -17   2   9    9011     590   1
  -9  -2  -9   12633    1008  -2
 -16   2   9   12633    1008   1
  -8  -2  -9   25928    1320  -2
 -15   2   9   25928    1320   1
  -7  -2  -9   11977     603  -2
 -14   2   9   11977     603   1
  -6  -2  -9    2142     542  -2
 -13   2   9    2142     542   1
  -5  -2  -9   44367    2402  -2
 -12   2   9   44367    2402   1
  -4  -2  -9     958     519  -2
 -11   2   9     958     519   1
  -3  -2  -9   42378    1282  -2
 -10   2   9   42378    1282   1
  -2  -2  -9    4350     501  -2
  -9   2   9    4350     501   1
  -1  -2  -9   33970     658  -2
  -8   2   9   33970     658   1
   0  -2  -9  103273    3576  -2
  -7   2   9  103273    3576   1
   1  -2  -9   18027     773  -2
  -6   2   9   18027     773   1
   2  -2  -9  108910    4763  -2
  -5   2   9  108910    4763   1
   3  -2  -9   42737    2055  -2
  -4   2   9   42737    2055   1
   4  -2  -9   33714     778  -2
  -3   2   9   33714     778   1
   5  -2  -9   66206    1704  -2
  -2   2   9   66206    1704   1
   6  -2  -9   38230    2068  -2
  -1   2   9   38230    2068   1
   7  -2  -9   53526    2706  -2
   0   2   9   53526    2706   1
   8  -2  -9   30305    1029  -2
   1   2   9   30305    1029   1
   9  -2  -9    2475     563  -2
   2   2   9    2475     563   1
  10  -2  -9   35258    1320  -2
   3   2   9   35258    1320   1
  11  -2  -9    1044     537  -2
   4   2   9    1044     537   1
  12  -2  -9   37607     826  -2
   5   2   9   37607     826   1
  13  -2  -9    2279     466  -2
   6   2   9    2279     466   1
  14  -2  -9   23914    1590  -2
   7   2   9   23914    1590   1
  15  -2  -9   17728     944  -2
   8   2   9   17728     944   1
  16  -2  -9   10670     614  -2
   9   2   9   10670     614   1
  17  -2  -9   21311     532  -2
  10   2   9   21311     532   1
  18  -2  -9   45956    2313  -2
  11   2   9   45956    2313   1
  19  -2  -9    4443     431  -2
  12   2   9    4443     431   1
  20  -2  -9    9349     587  -2
  13   2   9    9349     587   1
  21  -2  -9    9051     580  -2
  14   2   9    9051     580   1
  22  -2  -9    4450     587  -2
  15   2   9    4450     587   1
  23  -2  -9    1300     462  -2
  16   2   9    1300     462   1
  24  -2  -9    5000     904  -2
  17   2   9    5000     904   1
 -16  -3  -9    7174     660  -2
 -23   3   9    7174     660   1
 -15  -3  -9    4991     735  -2
 -22   3   9    4991     735   1
 -14  -3  -9     473     621  -2
 -21   3   9     473     621   1
 -13  -3  -9    9286     638  -2
 -20   3   9    9286     638   1
 -12  -3  -9    4785     581  -2
 -19   3   9    4785     581   1
 -11  -3  -9    1284     480  -2
 -18   3   9    1284     480   1
 -10  -3  -9   33039    2239  -2
 -17   3   9   33039    2239   1
  -9  -3  -9    3376     545  -2
 -16   3   9    3376     545   1
  -8  -3  -9   10527     622  -2
 -15   3   9   10527     622   1
  -7  -3  -9   17586     893  -2
 -14   3   9   17586     893   1
  -6  -3  -9   19668     828  -2
 -13   3   9   19668     828   1
  -5  -3  -9   48032    2117  -2
 -12   3   9   48032    2117   1
  -4  -3  -9   21274    1136  -2
 -11   3   9   21274    1136   1
  -3  -3  -9   57580    3046  -2
 -10   3   9   57580    3046   1
  -2  -3  -9     514     495  -2
  -9   3   9     514     495   1
  -1  -3  -9     958     500  -2
  -8   3   9     958     500   1
   0  -3  -9   40178    2120  -2
  -7   3   9   40178    2120   1
   1  -3  -9    7191     549  -2
  -6   3   9    7191     549   1
   2  -3  -9   33846    1791  -2
  -5   3   9   33846    1791   1
   3  -3  -9    2157     512  -2
  -4   3   9    2157     512   1
   4  -3  -9    5286     535  -2
  -3   3   9    5286     535   1
   5  -3  -9   15420     642  -2
  -2   3   9   15420     642   1
   6  -3  -9    3962     487  -2
  -1   3   9    3962     487   1
   7  -3  -9   31777    1516  -2
   0   3   9   31777    1516   1
   8  -3  -9     729     463  -2
   1   3   9     729     463   1
   9  -3  -9     313     516  -2
   2   3   9     313     516   1
  10  -3  -9  128448    5055  -2
   3   3   9  128448    5055   1
  11  -3  -9   29482    1130  -2
   4   3   9   29482    1130   1
  12  -3  -9   25027    1701  -2
   5   3   9   25027    1701   1
  13  -3  -9   10164     578  -2
   6   3   9   10164     578   1
  14  -3  -9   18898     622  -2
   7   3   9   18898     622   1
  15  -3  -9   25396     953  -2
   8   3   9   25396     953   1
  16  -3  -9    1628     480  -2
   9   3   9    1628     480   1
  17  -3  -9   20278     648  -2
  10   3   9   20278     648   1
  18  -3  -9    1242     440  -2
  11   3   9    1242     440   1
  19  -3  -9   12317     718  -2
  12   3   9   12317     718   1
  20  -3  -9    5766     704  -2
  13   3   9    5766     704   1
  21  -3  -9    1596     576  -2
  14   3   9    1596     576   1
  22  -3  -9    3253     560  -2
  15   3   9    3253     560   1
  23  -3  -9    4075     672  -2
  16   3   9    4075     672   1
 -14  -4  -9     414     643  -2
 -21   4   9     414     643   1
 -13  -4  -9    2107     635  -2
 -20   4   9    2107     635   1
 -12  -4  -9     648     595  -2
 -19   4   9     648     595   1
 -11  -4  -9    4490     665  -2
 -18   4   9    4490     665   1
 -10  -4  -9    4010     631  -2
 -17   4   9    4010     631   1
  -9  -4  -9    1759     597  -2
 -16   4   9    1759     597   1
  -8  -4  -9    4681     578  -2
 -15   4   9    4681     578   1
  -7  -4  -9   23172    1534  -2
 -14   4   9   23172    1534   1
  -6  -4  -9    3882     530  -2
 -13   4   9    3882     530   1
  -5  -4  -9   19061    1393  -2
 -12   4   9   19061    1393   1
  -4  -4  -9    6333     578  -2
 -11   4   9    6333     578   1
  -3  -4  -9   17396    1494  -2
 -10   4   9   17396    1494   1
  -2  -4  -9   47688    2944  -2
  -9   4   9   47688    2944   1
  -1  -4  -9   35912    1830  -2
  -8   4   9   35912    1830   1
   0  -4  -9   80668    4010  -2
  -7   4   9   80668    4010   1
   1  -4  -9    4542     531  -2
  -6   4   9    4542     531   1
   2  -4  -9    1020     496  -2
  -5   4   9    1020     496   1
   3  -4  -9    3791     564  -2
  -4   4   9    3791     564   1
   4  -4  -9    7310     578  -2
  -3   4   9    7310     578   1
   5  -4  -9    -161     530  -2
  -2   4   9    -161     530   1
   6  -4  -9    1889     411  -2
  -1   4   9    1889     411   1
   7  -4  -9   36366    1059  -2
   0   4   9   36366    1059   1
   8  -4  -9   36208    1722  -2
   1   4   9   36208    1722   1
   9  -4  -9   69033    3319  -2
   2   4   9   69033    3319   1
  10  -4  -9    7103     450  -2
   3   4   9    7103     450   1
  11  -4  -9   13461     682  -2
   4   4   9   13461     682   1
  12  -4  -9   10786     512  -2
   5   4   9   10786     512   1
  13  -4  -9    7944     500  -2
   6   4   9    7944     500   1
  14  -4  -9   12068     732  -2
   7   4   9   12068     732   1
  15  -4  -9    4509     498  -2
   8   4   9    4509     498   1
  16  -4  -9    1005     455  -2
   9   4   9    1005     455   1
  17  -4  -9    9344    1005  -2
  10   4   9    9344    1005   1
  18  -4  -9    2233     481  -2
  11   4   9    2233     481   1
  19  -4  -9     521     459  -2
  12   4   9     521     459   1
  20  -4  -9    1822     497  -2
  13   4   9    1822     497   1
  21  -4  -9     803     548  -2
  14   4   9     803     548   1
 -11  -5  -9    2098     588  -2
 -18   5   9    2098     588   1
 -10  -5  -9    1087     617  -2
 -17   5   9    1087     617   1
  -9  -5  -9    4451     649  -2
 -16   5   9    4451     649   1
  -8  -5  -9    4554     589  -2
 -15   5   9    4554     589   1
  -7  -5  -9     645     548  -2
 -14   5   9     645     548   1
  -6  -5  -9    1897     562  -2
 -13   5   9    1897     562   1
  -5  -5  -9   20610    2282  -2
 -12   5   9   20610    2282   1
  -4  -5  -9    2906     589  -2
 -11   5   9    2906     589   1
  -3  -5  -9    6140     706  -2
 -10   5   9    6140     706   1
  -2  -5  -9    5464     596  -2
  -9   5   9    5464     596   1
  -1  -5  -9   21465    1843  -2
  -8   5   9   21465    1843   1
   0  -5  -9    2674     518  -2
  -7   5   9    2674     518   1
   1  -5  -9    1598     499  -2
  -6   5   9    1598     499   1
   2  -5  -9    2226     502  -2
  -5   5   9    2226     502   1
   3  -5  -9     897     498  -2
  -4   5   9     897     498   1
   4  -5  -9     385     455  -2
  -3   5   9     385     455   1
   5  -5  -9    5858     548  -2
  -2   5   9    5858     548   1
   6  -5  -9     600     470  -2
  -1   5   9     600     470   1
   7  -5  -9    2025     465  -2
   0   5   9    2025     465   1
   8  -5  -9   10786     745  -2
   1   5   9   10786     745   1
   9  -5  -9    3867     465  -2
   2   5   9    3867     465   1
  10  -5  -9    3762     454  -2
   3   5   9    3762     454   1
  11  -5  -9    9507     527  -2
   4   5   9    9507     527   1
  12  -5  -9   21507    1345  -2
   5   5   9   21507    1345   1
  13  -5  -9    6075     497  -2
   6   5   9    6075     497   1
  14  -5  -9     584     530  -2
   7   5   9     584     530   1
  15  -5  -9    5921     524  -2
   8   5   9    5921     524   1
  16  -5  -9    2643     551  -2
   9   5   9    2643     551   1
  17  -5  -9    3798     561  -2
  10   5   9    3798     561   1
  18  -5  -9    2083     510  -2
  11   5   9    2083     510   1
  -6  -6  -9    9941     818  -2
 -13   6   9    9941     818   1
  -5  -6  -9    1509     572  -2
 -12   6   9    1509     572   1
  -4  -6  -9    1249     571  -2
 -11   6   9    1249     571   1
  -3  -6  -9    1276     563  -2
 -10   6   9    1276     563   1
  -2  -6  -9    6061     637  -2
  -9   6   9    6061     637   1
  -1  -6  -9    7054    1006  -2
  -8   6   9    7054    1006   1
   0  -6  -9    4623     603  -2
  -7   6   9    4623     603   1
   1  -6  -9     832     530  -2
  -6   6   9     832     530   1
   2  -6  -9     527     503  -2
  -5   6   9     527     503   1
   3  -6  -9    7690     805  -2
  -4   6   9    7690     805   1
   4  -6  -9    3710     530  -2
  -3   6   9    3710     530   1
   5  -6  -9     651     504  -2
  -2   6   9     651     504   1
   6  -6  -9    2509     504  -2
  -1   6   9    2509     504   1
   7  -6  -9    2715     532  -2
   0   6   9    2715     532   1
   8  -6  -9    6933     563  -2
   1   6   9    6933     563   1
   9  -6  -9   15821    1096  -2
   2   6   9   15821    1096   1
  10  -6  -9      11     457  -2
   3   6   9      11     457   1
  11  -6  -9     300     495  -2
   4   6   9     300     495   1
  12  -6  -9    3452     519  -2
   5   6   9    3452     519   1
  13  -6  -9    7360     724  -2
   6   6   9    7360     724   1
 -25   0  10     186     702   1
 -24   0  10   14950    3759   1
 -23   0  10    3005     788   1
 -22   0  10    2017     809   1
 -21   0  10    1678     785   1
 -20   0  10   29878    1003   1
 -19   0  10   42456    2595   1
 -18   0  10   40231    3895   1
 -17   0  10    2652    1483   1
 -16   0  10    7830     909   1
 -15   0  10   11242     975   1
 -14   0  10   12493    4820   1
 -13   0  10   16737    7115   1
 -12   0  10    5535     973   1
 -11   0  10   12558    3996   1
 -10   0  10   38792    5404   1
  -9   0  10  109369    8986   1
  -8   0  10   37351    1624   1
  -7   0  10   43620    1401   1
  -6   0  10   29909    4402   1
  -5   0  10   34718    4769   1
  -4   0  10   63231   12878   1
  -3   0  10   22453    6259   1
  -2   0  10   71439    2340   1
  -1   0  10   54682    1454   1
   0   0  10   17929    6787   1
   1   0  10  163502    6152   1
   2   0  10  102153    1530   1
   3   0  10   44200    1204   1
   4   0  10    2009     901   1
   5   0  10   48781    7049   1
   6   0  10   38055    1087   1
   7   0  10   21232    1018   1
   8   0  10   12653    1291   1
   9   0  10    9071     838   1
  10   0  10   23292    4477   1
  11   0  10   18183    1428   1
  12   0  10   10516     824   1
  13   0  10    1559    1331   1
  14   0  10    2576     686   1
  15   0  10    1994     714   1
  16   0  10    3071     686   1
  17   0  10     315     553   1
 -24   1  10    1119     515   1
 -23   1  10     -75     477   1
 -22   1  10     159     523   1
 -21   1  10     873     521   1
 -20   1  10    6665    1744   1
 -19   1  10    9028    1943   1
 -18   1  10     838     578   1
 -17   1  10   33422    3974   1
 -16   1  10    3368     622   1
 -15   1  10   21670    1565   1
 -14   1  10    4933     628   1
 -13   1  10    7974     729   1
 -12   1  10    3487     648   1
 -11   1  10   12570     670   1
 -10   1  10   21389     878   1
  -9   1  10   12956    1366   1
  -8   1  10   28545    3896   1
  -7   1  10   14363     714   1
  -6   1  10    1317     757   1
  -5   1  10    7226     634   1
  -4   1  10   60899    4493   1
  -3   1  10    7848     611   1
  -2   1  10    7842     601   1
  -1   1  10    5209     962   1
   0   1  10   71018    4929   1
   1   1  10   24814    1261   1
   2   1  10    7577    2599   1
   3   1  10    5640    1092   1
   4   1  10    4630     508   1
   5   1  10    5241     670   1
   6   1  10   14056     579   1
   7   1  10   10312    1523   1
   8   1  10    6286     606   1
   9   1  10   13082    2134   1
  10   1  10    2803     467   1
  11   1  10   20193     878   1
  12   1  10    4903     429   1
  13   1  10     671     433   1
  14   1  10     754     506   1
  15   1  10     358     436   1
  16   1  10    1160     455   1
  17   1  10     715     481   1
 -24   2  10   13772    1751   1
 -23   2  10    9062     645   1
 -22   2  10    3545     558   1
 -21   2  10     248     592   1
 -20   2  10    6055    1355   1
 -19   2  10     534     579   1
 -18   2  10      39     569   1
 -17   2  10    1916     565   1
 -16   2  10   36443    3400   1
 -15   2  10    1330     615   1
 -14   2  10    5397     885   1
 -13   2  10     905     586   1
 -12   2  10    3544     601   1
 -11   2  10    2837     513   1
 -10   2  10    5314     874   1
  -9   2  10    5499     927   1
  -8   2  10    6085     586   1
  -7   2  10   15218    1492   1
  -6   2  10   49099    6813   1
  -5   2  10   31403    1723   1
  -4   2  10    2701     644   1
  -3   2  10   13183    1894   1
  -2   2  10  120691    4040   1
  -1   2  10   16384    1327   1
   0   2  10    2236     613   1
   1   2  10   13643     674   1
   2   2  10   13523     586   1
   3   2  10    5522     579   1
   4   2  10    1564     495   1
   5   2  10    1079     462   1
   6   2  10   18083     586   1
   7   2  10    1222     474   1
   8   2  10   92450    3331   1
   9   2  10     577     560   1
  10   2  10    2885     440   1
  11   2  10     588     458   1
  12   2  10    3937     480   1
  13   2  10    2111     475   1
  14   2  10    1788     551   1
  15   2  10     850     892   1
  16   2  10     671     490   1
 -22   3  10     881     593   1
 -21   3  10     175     498   1
 -20   3  10     567     580   1
 -19   3  10      13     523   1
 -18   3  10    6190     614   1
 -17   3  10   22541    1414   1
 -16   3  10   16579    1417   1
 -15   3  10   19700    2363   1
 -14   3  10    2639     511   1
 -13   3  10    2544     564   1
 -12   3  10   11147     908   1
 -11   3  10   17013    1425   1
 -10   3  10    7703     827   1
  -9   3  10    3733     496   1
  -8   3  10   11602    1509   1
  -7   3  10   41680    2373   1
  -6   3  10    7957     542   1
  -5   3  10    3013     511   1
  -4   3  10     689     466   1
  -3   3  10    6812     497   1
  -2   3  10   10160     497   1
  -1   3  10   45642    1120   1
   0   3  10   23120    1611   1
   1   3  10    6742     599   1
   2   3  10   15257     935   1
   3   3  10    7862     927   1
   4   3  10   10237     832   1
   5   3  10    9537     703   1
   6   3  10     887     581   1
   7   3  10   46360     914   1
   8   3  10    6097    1208   1
   9   3  10    9716    1826   1
  10   3  10   12187     579   1
  11   3  10     991     487   1
  12   3  10    2855     483   1
  13   3  10    4756     510   1
  14   3  10    3799     553   1
  15   3  10    1200     570   1
 -20   4  10     301     572   1
 -19   4  10     331     587   1
 -18   4  10     536     579   1
 -17   4  10    6627    1409   1
 -16   4  10    6668     757   1
 -15   4  10    7848     710   1
 -14   4  10    2354     544   1
 -13   4  10    3796     568   1
 -12   4  10    2229     509   1
 -11   4  10    1665     535   1
 -10   4  10    5407     869   1
  -9   4  10   24582    1258   1
  -8   4  10    6871    1436   1
  -7   4  10    2980     718   1
  -6   4  10    1170     504   1
  -5   4  10   26008    1628   1
  -4   4  10    3238     511   1
  -3   4  10    6226    1897   1
  -2   4  10    2473     472   1
  -1   4  10   15625     919   1
   0   4  10   20099    1515   1
   1   4  10   14861    1268   1
   2   4  10   19348     747   1
   3   4  10     712     473   1
   4   4  10     218     465   1
   5   4  10    9901     551   1
   6   4  10    2766     474   1
   7   4  10    4577     508   1
   8   4  10   12346     514   1
   9   4  10   18571    1348   1
  10   4  10    2853     597   1
  11   4  10      10     486   1
  12   4  10    1301     506   1
  13   4  10     573     467   1
 -18   5  10    1478    1672   1
 -17   5  10    1340     687   1
 -16   5  10     417     614   1
 -15   5  10    1411     510   1
 -14   5  10     508     526   1
 -13   5  10    4382     581   1
 -12   5  10    1626     645   1
 -11   5  10     167     533   1
 -10   5  10    1614     521   1
  -9   5  10     663     520   1
  -8   5  10    9892     833   1
  -7   5  10   26345    2351   1
  -6   5  10    2777     511   1
  -5   5  10    5892     514   1
  -4   5  10    4363     500   1
  -3   5  10    3210     475   1
  -2   5  10    4196     475   1
  -1   5  10    6686    1778   1
   0   5  10    2853     489   1
   1   5  10     711     448   1
   2   5  10    1646     450   1
   3   5  10    1896     447   1
   4   5  10    5907     831   1
   5   5  10    5777     731   1
   6   5  10     299     509   1
   7   5  10     684     527   1
   8   5  10    1278     538   1
   9   5  10    4924     571   1
  10   5  10    2969     540   1
 -12   6  10    5793     865   1
 -11   6  10     774     571   1
 -10   6  10     657     581   1
  -9   6  10    1582     856   1
  -8   6  10    1781     616   1
  -7   6  10    4901     582   1
  -6   6  10    -172     504   1
  -5   6  10    1601     477   1
  -4   6  10    1797     516   1
  -3   6  10       6     503   1
  -2   6  10     694     513   1
  -1   6  10    1937     488   1
   0   6  10    8570    1004   1
   1   6  10   22109    1553   1
   2   6  10    1349     515   1
   3   6  10    4591     584   1
   4   6  10    1009     494   1
   5   6  10     690     538   1
 -24   1  11    -120     573   1
 -23   1  11    1509     522   1
 -22   1  11   20643    2534   1
 -21   1  11    6017     560   1
 -20   1  11     408     590   1
 -19   1  11   12195     840   1
 -18   1  11   14765     950   1
 -17   1  11   14026    1205   1
 -16   1  11   42135    3097   1
 -15   1  11   17821    2444   1
 -14   1  11    6319     649   1
 -13   1  11     -80     602   1
 -12   1  11   11404     632   1
 -11   1  11   30881    1886   1
 -10   1  11   14733    5448   1
  -9   1  11   13767    1348   1
  -8   1  11     620     614   1
  -7   1  11   14557     709   1
  -6   1  11   44666     829   1
  -5   1  11   38918    2483   1
  -4   1  11   36884    1622   1
  -3   1  11  141260    5387   1
  -2   1  11   13873    1165   1
  -1   1  11    7341    1298   1
   0   1  11   31585    1857   1
   1   1  11   58075    3464   1
   2   1  11     282     622   1
   3   1  11    3529     707   1
   4   1  11   20386     763   1
   5   1  11      79     479   1
   6   1  11    5451     763   1
   7   1  11   16866     881   1
   8   1  11   30445    1672   1
   9   1  11    3249     450   1
  10   1  11   13657    1214   1
  11   1  11   16972    1558   1
  12   1  11    5950     503   1
  13   1  11    5462     696   1
  14   1  11     659     487   1
  15   1  11    1121     500   1
  16   1  11    1392     460   1
 -23   2  11    1927     599   1
 -22   2  11     269     620   1
 -21   2  11     -68     575   1
 -20   2  11    1166     588   1
 -19   2  11    5584     607   1
 -18   2  11    -305     592   1
 -17   2  11   12994    1678   1
 -16   2  11    7863     665   1
 -15   2  11   16394    1200   1
 -14   2  11   25997    2004   1
 -13   2  11    2356    1130   1
 -12   2  11     817     554   1
 -11   2  11    8744     582   1
 -10   2  11    2037     585   1
  -9   2  11    3374    1086   1
  -8   2  11   83396    3720   1
  -7   2  11   25435    1123   1
  -6   2  11    -262     638   1
  -5   2  11   51355    2549   1
  -4   2  11   61404    3737   1
  -3   2  11   17678    6126   1
  -2   2  11   39600    2497   1
  -1   2  11   19650    2145   1
   0   2  11   32664    7089   1
   1   2  11   17087    1504   1
   2   2  11     473     555   1
   3   2  11   18349    1064   1
   4   2  11     577     481   1
   5   2  11   18627     590   1
   6   2  11     182     544   1
   7   2  11     434     468   1
   8   2  11    2004     518   1
   9   2  11    9802     669   1
  10   2  11    8584     744   1
  11   2  11    3694     477   1
  12   2  11     421     480   1
  13   2  11    6267     825   1
  14   2  11     -10     490   1
  15   2  11     630     561   1
 -22   3  11     447     584   1
 -21   3  11     910     620   1
 -20   3  11    1461     565   1
 -19   3  11    3083     574   1
 -18   3  11    1316     574   1
 -17   3  11    7609     566   1
 -16   3  11    9237     578   1
 -15   3  11    3367     521   1
 -14   3  11     312     563   1
 -13   3  11    2606     562   1
 -12   3  11   31221    2011   1
 -11   3  11   30282    1960   1
 -10   3  11    7996     568   1
  -9   3  11  103323    5037   1
  -8   3  11   10051    2930   1
  -7   3  11   36571    2394   1
  -6   3  11    6597     496   1
  -5   3  11   21376    1555   1
  -4   3  11     424     473   1
  -3   3  11   23989     980   1
  -2   3  11   10787     630   1
  -1   3  11    5179    2694   1
   0   3  11   46700    1770   1
   1   3  11   45601    6429   1
   2   3  11    6801     566   1
   3   3  11    4229    1417   1
   4   3  11    -159     526   1
   5   3  11    5176     510   1
   6   3  11    2681     639   1
   7   3  11   14535     553   1
   8   3  11   24721    1023   1
   9   3  11    3036     520   1
  10   3  11    5433     531   1
  11   3  11     232     456   1
  12   3  11    1566     466   1
  13   3  11    5543     683   1
  14   3  11    1252     594   1
 -20   4  11    2057     963   1
 -19   4  11    1033     623   1
 -18   4  11     466     573   1
 -17   4  11     987     581   1
 -16   4  11    1076     526   1
 -15   4  11    2003     513   1
 -14   4  11     690     511   1
 -13   4  11     690     509   1
 -12   4  11    4141     505   1
 -11   4  11    1985     521   1
 -10   4  11   22593    1519   1
  -9   4  11     303     508   1
  -8   4  11    8809     729   1
  -7   4  11     -13     498   1
  -6   4  11     277     474   1
  -5   4  11     746     481   1
  -4   4  11    2900     494   1
  -3   4  11    2086     489   1
  -2   4  11    6286     501   1
  -1   4  11   21322    1222   1
   0   4  11    4666     494   1
   1   4  11   11893    1080   1
   2   4  11    2317     472   1
   3   4  11    1630     456   1
   4   4  11    2511     458   1
   5   4  11     697     457   1
   6   4  11    2173     424   1
   7   4  11    1864     479   1
   8   4  11    1099     462   1
   9   4  11    4917     586   1
  10   4  11    1381     542   1
  11   4  11    3136     530   1
 -17   5  11    5990     729   1
 -16   5  11    1953     606   1
 -15   5  11     125     594   1
 -14   5  11     588     556   1
 -13   5  11    2199     623   1
 -12   5  11    9190     616   1
 -11   5  11    1049     534   1
 -10   5  11    1115     567   1
  -9   5  11    8417     828   1
  -8   5  11    7564     555   1
  -7   5  11     459     495   1
  -6   5  11     976     483   1
  -5   5  11     602     434   1
  -4   5  11   11036     710   1
  -3   5  11     109     448   1
  -2   5  11    6548     719   1
  -1   5  11     815     475   1
   0   5  11    4335     473   1
   1   5  11    3230     437   1
   2   5  11   12320    1080   1
   3   5  11     933     479   1
   4   5  11     661     504   1
   5   5  11    6657     600   1
   6   5  11    2708     539   1
   7   5  11    1768     475   1
   8   5  11    2242     528   1
 -11   6  11    1989     629   1
 -10   6  11    1460     597   1
  -9   6  11    2642     614   1
  -8   6  11     363     538   1
  -7   6  11    2861     529   1
  -6   6  11    -142     491   1
  -5   6  11     421     491   1
  -4   6  11     155     490   1
  -3   6  11     516     505   1
  -2   6  11     738     496   1
  -1   6  11    1315     528   1
   0   6  11     356     497   1
   1   6  11     536     484   1
   2   6  11    1027     505   1
   3   6  11   12283    1115   1
 -24   0  12     739     829   1
 -23   0  12     708     802   1
 -22   0  12   32253    5818   1
 -21   0  12    2666    1314   1
 -20   0  12   52071   14738   1
 -19   0  12   13009    2791   1
 -18   0  12    6978     965   1
 -17   0  12  152496   30767   1
 -16   0  12   26366    3359   1
 -15   0  12   20611    4119   1
 -14   0  12   13245    1637   1
 -13   0  12    1122     867   1
 -12   0  12   16754     997   1
 -11   0  12  108369    5994   1
 -10   0  12   32519    1591   1
  -9   0  12   15696     792   1
  -8   0  12   19201    1236   1
  -7   0  12   14873    4862   1
  -6   0  12    5031    1177   1
  -5   0  12   72047    5660   1
  -4   0  12   53865    1471   1
  -3   0  12    2204    1070   1
  -2   0  12   19998    4173   1
  -1   0  12   37756    3642   1
   0   0  12   27963    2879   1
   1   0  12   52701    3061   1
   2   0  12   98647    6432   1
   3   0  12   24621    1101   1
   4   0  12    1985     833   1
   5   0  12   29955    8450   1
   6   0  12   35694    4474   1
   7   0  12   14390     978   1
   8   0  12   72485   15203   1
   9   0  12   13774     980   1
  10   0  12    7020    1392   1
  11   0  12   18954    1398   1
  12   0  12    7010    1607   1
  13   0  12   17380    1594   1
  14   0  12    2782    1441   1
  15   0  12    3832     943   1
 -24   1  12     825     564   1
 -23   1  12    4307     597   1
 -22   1  12    1836     587   1
 -21   1  12    3091     577   1
 -20   1  12     258     613   1
 -19   1  12    8156     628   1
 -18   1  12    9014    1355   1
 -17   1  12    3516     722   1
 -16   1  12    1480     575   1
 -15   1  12    3656     655   1
 -14   1  12    3299     634   1
 -13   1  12    7989     637   1
 -12   1  12    6895     616   1
 -11   1  12    1630     644   1
 -10   1  12   12469     668   1
  -9   1  12   21238     961   1
  -8   1  12    2531     618   1
  -7   1  12   10640     770   1
  -6   1  12    4880     568   1
  -5   1  12    9935    1250   1
  -4   1  12   22642    1122   1
  -3   1  12    2509     783   1
  -2   1  12    4743     583   1
  -1   1  12    3993     584   1
   0   1  12   12715    2047   1
   1   1  12    8027     859   1
   2   1  12    1639     529   1
   3   1  12    3891     510   1
   4   1  12    4554     481   1
   5   1  12    5915     521   1
   6   1  12   10464     553   1
   7   1  12     776     500   1
   8   1  12   11944     671   1
   9   1  12    4720     815   1
  10   1  12    3642    1068   1
  11   1  12    5362     618   1
  12   1  12     674     507   1
  13   1  12    2484     563   1
  14   1  12    2220     526   1
  15   1  12    1108     675   1
 -23   2  12     363     539   1
 -22   2  12    4623     627   1
 -21   2  12    4049     611   1
 -20   2  12    1192     599   1
 -19   2  12   16754    1352   1
 -18   2  12   10770    1701   1
 -17   2  12   17148    1535   1
 -16   2  12   16428    1549   1
 -15   2  12   15276    1396   1
 -14   2  12    2115     641   1
 -13   2  12    7075     644   1
 -12   2  12    9063     634   1
 -11   2  12   19296     770   1
 -10   2  12   76195    4425   1
  -9   2  12    2543     550   1
  -8   2  12    3379     611   1
  -7   2  12   28272     752   1
  -6   2  12   37150    1212   1
  -5   2  12   17148     692   1
  -4   2  12   40382    1994   1
  -3   2  12   32439    2120   1
  -2   2  12   22584    2151   1
  -1   2  12    4099     619   1
   0   2  12    3313     534   1
   1   2  12   35899    3122   1
   2   2  12   30008    1130   1
   3   2  12   22957    1169   1
   4   2  12    7913     579   1
   5   2  12    6685     511   1
   6   2  12   20158    1439   1
   7   2  12    8309     550   1
   8   2  12   10240     848   1
   9   2  12    4265     625   1
  10   2  12    9433    2532   1
  11   2  12    4157     480   1
  12   2  12     800     481   1
  13   2  12     537     477   1
  14   2  12    1619     490   1
 -22   3  12     485     580   1
 -21   3  12    -229     554   1
 -20   3  12    4870     764   1
 -19   3  12     715     611   1
 -18   3  12    1053     595   1
 -17   3  12    1200     594   1
 -16   3  12    6298     737   1
 -15   3  12     624     539   1
 -14   3  12    7501     575   1
 -13   3  12     235     548   1
 -12   3  12    3191     567   1
 -11   3  12   24750    1367   1
 -10   3  12   28492    1659   1
  -9   3  12   12568     563   1
  -8   3  12     305     540   1
  -7   3  12   11846     751   1
  -6   3  12    4267     614   1
  -5   3  12    1434     555   1
  -4   3  12    3173     555   1
  -3   3  12    9262     641   1
  -2   3  12   15503     641   1
  -1   3  12     601     577   1
   0   3  12   28482    1654   1
   1   3  12   12283     835   1
   2   3  12   10211     617   1
   3   3  12    1174     541   1
   4   3  12     854     533   1
   5   3  12    2876     637   1
   6   3  12     806     580   1
   7   3  12    9668     941   1
   8   3  12     920     426   1
   9   3  12    1371     518   1
  10   3  12    1353     494   1
  11   3  12    6900     570   1
  12   3  12    2330     612   1
 -20   4  12    1123    1633   1
 -19   4  12     560     585   1
 -18   4  12     976     580   1
 -17   4  12     495     505   1
 -16   4  12    2546     561   1
 -15   4  12     448     554   1
 -14   4  12    3355     555   1
 -13   4  12    3823     543   1
 -12   4  12   24959    1743   1
 -11   4  12     839     526   1
 -10   4  12    2760     520   1
  -9   4  12   21373    1236   1
  -8   4  12    7455     530   1
  -7   4  12   29578    2202   1
  -6   4  12     301     496   1
  -5   4  12    6547     762   1
  -4   4  12   15629    1126   1
  -3   4  12    1529     476   1
  -2   4  12   14456    1781   1
  -1   4  12    9156     981   1
   0   4  12    8969     842   1
   1   4  12    8450     597   1
   2   4  12    3075     575   1
   3   4  12   10722    1421   1
   4   4  12   11690     844   1
   5   4  12   12900     550   1
   6   4  12    1198     491   1
   7   4  12     943     509   1
   8   4  12     714     510   1
   9   4  12     583     491   1
  10   4  12     254     547   1
 -16   5  12    3461     652   1
 -15   5  12    1246     630   1
 -14   5  12     652     376   1
 -13   5  12    1148     567   1
 -12   5  12     864     543   1
 -11   5  12    2233     513   1
 -10   5  12    4187     528   1
  -9   5  12    6157     507   1
  -8   5  12    8263     916   1
  -7   5  12     590     491   1
  -6   5  12     204     475   1
  -5   5  12    4396     492   1
  -4   5  12     695     433   1
  -3   5  12     470     461   1
  -2   5  12     643     451   1
  -1   5  12    3229     456   1
   0   5  12    3660     570   1
   1   5  12   10135     872   1
   2   5  12      70     516   1
   3   5  12     315     520   1
   4   5  12    3048     528   1
   5   5  12    -145     512   1
   6   5  12    1200     522   1
   7   5  12     -24     542   1
 -10   6  12    -129    1765   1
  -9   6  12     795     588   1
  -8   6  12     866     543   1
  -7   6  12    1034     534   1
  -6   6  12    1702     524   1
  -5   6  12     157     468   1
  -4   6  12     918     489   1
  -3   6  12     883     488   1
  -2   6  12    1139     511   1
  -1   6  12     535     506   1
   0   6  12    7160     870   1
 -13  -1 -13    1479     621  -2
 -23   1  13    1479     621   1
 -12  -1 -13     598     567  -2
 -22   1  13     598     567   1
 -11  -1 -13     370     574  -2
 -21   1  13     370     574   1
 -10  -1 -13    1653     596  -2
 -20   1  13    1653     596   1
  -9  -1 -13    3690     660  -2
 -19   1  13    3690     660   1
  -8  -1 -13    8764    1003  -2
 -18   1  13    8764    1003   1
  -7  -1 -13   27424     763  -2
 -17   1  13   27424     763   1
  -6  -1 -13    2299     644  -2
 -16   1  13    2299     644   1
  -5  -1 -13   12072     934  -2
 -15   1  13   12072     934   1
  -4  -1 -13   24187    1284  -2
 -14   1  13   24187    1284   1
  -3  -1 -13   14027    1102  -2
 -13   1  13   14027    1102   1
  -2  -1 -13    7947     647  -2
 -12   1  13    7947     647   1
  -1  -1 -13   37602    1173  -2
 -11   1  13   37602    1173   1
   0  -1 -13    1411     573  -2
 -10   1  13    1411     573   1
   1  -1 -13   87092    3653  -2
  -9   1  13   87092    3653   1
   2  -1 -13  106322    3900  -2
  -8   1  13  106322    3900   1
   3  -1 -13   11344     615  -2
  -7   1  13   11344     615   1
   4  -1 -13    1442     543  -2
  -6   1  13    1442     543   1
   5  -1 -13     686     548  -2
  -5   1  13     686     548   1
   6  -1 -13    2662     536  -2
  -4   1  13    2662     536   1
   7  -1 -13   18592    1220  -2
  -3   1  13   18592    1220   1
   8  -1 -13   56355    2144  -2
  -2   1  13   56355    2144   1
   9  -1 -13   49231    3068  -2
  -1   1  13   49231    3068   1
  10  -1 -13    2728     537  -2
   0   1  13    2728     537   1
  11  -1 -13   32356    1481  -2
   1   1  13   32356    1481   1
  12  -1 -13   10051     547  -2
   2   1  13   10051     547   1
  13  -1 -13   14263     558  -2
   3   1  13   14263     558   1
  14  -1 -13   48143    2250  -2
   4   1  13   48143    2250   1
  15  -1 -13    7246     509  -2
   5   1  13    7246     509   1
  16  -1 -13    3188     448  -2
   6   1  13    3188     448   1
  17  -1 -13   62897    5927  -2
   7   1  13   62897    5927   1
  18  -1 -13   13908     901  -2
   8   1  13   13908     901   1
  19  -1 -13    8027     685  -2
   9   1  13    8027     685   1
  20  -1 -13    1187     476  -2
  10   1  13    1187     476   1
  21  -1 -13     654     467  -2
  11   1  13     654     467   1
  22  -1 -13     173     492  -2
  12   1  13     173     492   1
  23  -1 -13    1371     427  -2
  13   1  13    1371     427   1
 -13  -2 -13    1720     633  -2
 -23   2  13    1720     633   1
 -12  -2 -13     919     602  -2
 -22   2  13     919     602   1
 -11  -2 -13    4541     631  -2
 -21   2  13    4541     631   1
 -10  -2 -13     396     556  -2
 -20   2  13     396     556   1
  -9  -2 -13   20872    1745  -2
 -19   2  13   20872    1745   1
  -8  -2 -13   12053    1954  -2
 -18   2  13   12053    1954   1
  -7  -2 -13   12721    1687  -2
 -17   2  13   12721    1687   1
  -6  -2 -13   15864    1030  -2
 -16   2  13   15864    1030   1
  -5  -2 -13    3646     622  -2
 -15   2  13    3646     622   1
  -4  -2 -13    6966     604  -2
 -14   2  13    6966     604   1
  -3  -2 -13    2028     601  -2
 -13   2  13    2028     601   1
  -2  -2 -13    2249     597  -2
 -12   2  13    2249     597   1
  -1  -2 -13   14000     913  -2
 -11   2  13   14000     913   1
   0  -2 -13   26435    1179  -2
 -10   2  13   26435    1179   1
   1  -2 -13   15049     750  -2
  -9   2  13   15049     750   1
   2  -2 -13    2707     608  -2
  -8   2  13    2707     608   1
   3  -2 -13   74388    3501  -2
  -7   2  13   74388    3501   1
   4  -2 -13   51451    2514  -2
  -6   2  13   51451    2514   1
   5  -2 -13    5094     591  -2
  -5   2  13    5094     591   1
   6  -2 -13   61530    3154  -2
  -4   2  13   61530    3154   1
   7  -2 -13   65226    1595  -2
  -3   2  13   65226    1595   1
   8  -2 -13    1616     590  -2
  -2   2  13    1616     590   1
   9  -2 -13   31758     685  -2
  -1   2  13   31758     685   1
  10  -2 -13   35057    2194  -2
   0   2  13   35057    2194   1
  11  -2 -13    8261     592  -2
   1   2  13    8261     592   1
  12  -2 -13    3114     550  -2
   2   2  13    3114     550   1
  13  -2 -13    1309     465  -2
   3   2  13    1309     465   1
  14  -2 -13    4300     502  -2
   4   2  13    4300     502   1
  15  -2 -13    7773     561  -2
   5   2  13    7773     561   1
  16  -2 -13   31074    1666  -2
   6   2  13   31074    1666   1
  17  -2 -13   16190     954  -2
   7   2  13   16190     954   1
  18  -2 -13    9924     500  -2
   8   2  13    9924     500   1
  19  -2 -13   21992    1294  -2
   9   2  13   21992    1294   1
  20  -2 -13     688     539  -2
  10   2  13     688     539   1
  21  -2 -13    5883     500  -2
  11   2  13    5883     500   1
  22  -2 -13     916     473  -2
  12   2  13     916     473   1
  23  -2 -13    3022     577  -2
  13   2  13    3022     577   1
 -11  -3 -13    4698     827  -2
 -21   3  13    4698     827   1
 -10  -3 -13    1915     655  -2
 -20   3  13    1915     655   1
  -9  -3 -13    8893     804  -2
 -19   3  13    8893     804   1
  -8  -3 -13    3347     675  -2
 -18   3  13    3347     675   1
  -7  -3 -13     731     561  -2
 -17   3  13     731     561   1
  -6  -3 -13    9083     761  -2
 -16   3  13    9083     761   1
  -5  -3 -13   22593    1668  -2
 -15   3  13   22593    1668   1
  -4  -3 -13    7297     653  -2
 -14   3  13    7297     653   1
  -3  -3 -13    2333     577  -2
 -13   3  13    2333     577   1
  -2  -3 -13    3217     625  -2
 -12   3  13    3217     625   1
  -1  -3 -13   18414     993  -2
 -11   3  13   18414     993   1
   0  -3 -13    4027     612  -2
 -10   3  13    4027     612   1
   1  -3 -13    9561    1018  -2
  -9   3  13    9561    1018   1
   2  -3 -13   11113     636  -2
  -8   3  13   11113     636   1
   3  -3 -13    1167     530  -2
  -7   3  13    1167     530   1
   4  -3 -13    1373     562  -2
  -6   3  13    1373     562   1
   5  -3 -13    7566     577  -2
  -5   3  13    7566     577   1
   6  -3 -13    2002     599  -2
  -4   3  13    2002     599   1
   7  -3 -13    1045     578  -2
  -3   3  13    1045     578   1
   8  -3 -13   15503     651  -2
  -2   3  13   15503     651   1
   9  -3 -13    6402     598  -2
  -1   3  13    6402     598   1
  10  -3 -13    8818     973  -2
   0   3  13    8818     973   1
  11  -3 -13   38402    1929  -2
   1   3  13   38402    1929   1
  12  -3 -13    1629     565  -2
   2   3  13    1629     565   1
  13  -3 -13    5007     604  -2
   3   3  13    5007     604   1
  14  -3 -13    6238     532  -2
   4   3  13    6238     532   1
  15  -3 -13   25837    1504  -2
   5   3  13   25837    1504   1
  16  -3 -13   11048     874  -2
   6   3  13   11048     874   1
  17  -3 -13     499     580  -2
   7   3  13     499     580   1
  18  -3 -13    6749     492  -2
   8   3  13    6749     492   1
  19  -3 -13    3956     611  -2
   9   3  13    3956     611   1
  20  -3 -13    3411    1108  -2
  10   3  13    3411    1108   1
  21  -3 -13    3374     544  -2
  11   3  13    3374     544   1
  -9  -4 -13    2850     604  -2
 -19   4  13    2850     604   1
  -8  -4 -13    2116     572  -2
 -18   4  13    2116     572   1
  -7  -4 -13    2743     565  -2
 -17   4  13    2743     565   1
  -6  -4 -13     534     553  -2
 -16   4  13     534     553   1
  -5  -4 -13     182     533  -2
 -15   4  13     182     533   1
  -4  -4 -13    4931     564  -2
 -14   4  13    4931     564   1
  -3  -4 -13    2103     528  -2
 -13   4  13    2103     528   1
  -2  -4 -13   11475     568  -2
 -12   4  13   11475     568   1
  -1  -4 -13     813     499  -2
 -11   4  13     813     499   1
   0  -4 -13    7264     527  -2
 -10   4  13    7264     527   1
   1  -4 -13    1981     518  -2
  -9   4  13    1981     518   1
   2  -4 -13    2367     505  -2
  -8   4  13    2367     505   1
   3  -4 -13     608     477  -2
  -7   4  13     608     477   1
   4  -4 -13    3549     479  -2
  -6   4  13    3549     479   1
   5  -4 -13    1593     534  -2
  -5   4  13    1593     534   1
   6  -4 -13    3634     526  -2
  -4   4  13    3634     526   1
   7  -4 -13     483     543  -2
  -3   4  13     483     543   1
   8  -4 -13    1401     525  -2
  -2   4  13    1401     525   1
   9  -4 -13    1203     515  -2
  -1   4  13    1203     515   1
  10  -4 -13    7857     520  -2
   0   4  13    7857     520   1
  11  -4 -13     740     515  -2
   1   4  13     740     515   1
  12  -4 -13   19102    1447  -2
   2   4  13   19102    1447   1
  13  -4 -13    1219     569  -2
   3   4  13    1219     569   1
  14  -4 -13    7419     797  -2
   4   4  13    7419     797   1
  15  -4 -13     557     507  -2
   5   4  13     557     507   1
  16  -4 -13     893     524  -2
   6   4  13     893     524   1
  17  -4 -13    4551     628  -2
   7   4  13    4551     628   1
  18  -4 -13    5394     749  -2
   8   4  13    5394     749   1
  19  -4 -13    1954     513  -2
   9   4  13    1954     513   1
  -5  -5 -13    1241     537  -2
 -15   5  13    1241     537   1
  -4  -5 -13    1168     535  -2
 -14   5  13    1168     535   1
  -3  -5 -13    2571     531  -2
 -13   5  13    2571     531   1
  -2  -5 -13    2332     528  -2
 -12   5  13    2332     528   1
  -1  -5 -13    1441     529  -2
 -11   5  13    1441     529   1
   0  -5 -13    9962    1033  -2
 -10   5  13    9962    1033   1
   1  -5 -13    4958     583  -2
  -9   5  13    4958     583   1
   2  -5 -13     989     539  -2
  -8   5  13     989     539   1
   3  -5 -13     523     555  -2
  -7   5  13     523     555   1
   4  -5 -13    1946     557  -2
  -6   5  13    1946     557   1
   5  -5 -13     698     518  -2
  -5   5  13     698     518   1
   6  -5 -13    2281     458  -2
  -4   5  13    2281     458   1
   7  -5 -13     151     446  -2
  -3   5  13     151     446   1
   8  -5 -13     986     445  -2
  -2   5  13     986     445   1
   9  -5 -13    8982     807  -2
  -1   5  13    8982     807   1
  10  -5 -13    7720     572  -2
   0   5  13    7720     572   1
  11  -5 -13    1650     521  -2
   1   5  13    1650     521   1
  12  -5 -13    2868     542  -2
   2   5  13    2868     542   1
  13  -5 -13    7917     618  -2
   3   5  13    7917     618   1
  14  -5 -13     947     514  -2
   4   5  13     947     514   1
  15  -5 -13    1530     532  -2
   5   5  13    1530     532   1
   4  -6 -13     208    1260  -2
  -6   6  13     208    1260   1
 -23   0  14    1697     869   1
 -22   0  14    1232     898   1
 -21   0  14    3999     875   1
 -20   0  14    6606     959   1
 -19   0  14    3284    1178   1
 -18   0  14      57    1507   1
 -17   0  14    2181     902   1
 -16   0  14   20388    3233   1
 -15   0  14   14496    1590   1
 -14   0  14   34829    4919   1
 -13   0  14   22617    1854   1
 -12   0  14    3916     801   1
 -11   0  14    1763     773   1
 -10   0  14  114900   12213   1
  -9   0  14   29974    1714   1
  -8   0  14  125031    7869   1
  -7   0  14   18849    1137   1
  -6   0  14    2309     959   1
  -5   0  14    3482     889   1
  -4   0  14   32922    3718   1
  -3   0  14  145864    8744   1
  -2   0  14   60847    2694   1
  -1   0  14  143242    4255   1
   0   0  14    1526     927   1
   1   0  14    1403     933   1
   2   0  14   18372    1018   1
   3   0  14   48502    3879   1
   4   0  14   22698    1001   1
   5   0  14   53871    1290   1
   6   0  14    3905     980   1
   7   0  14     462     836   1
   8   0  14    1349     718   1
   9   0  14   15770     948   1
  10   0  14    2657     838   1
  11   0  14    4613    1853   1
  12   0  14    5125    1173   1
 -23   1  14    1169     627   1
 -22   1  14    1841     607   1
 -21   1  14    1826     627   1
 -20   1  14    1582     560   1
 -19   1  14    3693     678   1
 -18   1  14     886     617   1
 -17   1  14    2404     636   1
 -16   1  14    3327     605   1
 -15   1  14    2417     559   1
 -14   1  14     891     592   1
 -13   1  14    1629     597   1
 -12   1  14    1105     580   1
 -11   1  14    4256     647   1
 -10   1  14    2033     632   1
  -9   1  14   19225     819   1
  -8   1  14    1275     596   1
  -7   1  14    2810     553   1
  -6   1  14    8817     842   1
  -5   1  14   14058     601   1
  -4   1  14    2930     539   1
  -3   1  14    1724     532   1
  -2   1  14   42897    1779   1
  -1   1  14    4920     562   1
   0   1  14    2284     538   1
   1   1  14    1827     511   1
   2   1  14     237     477   1
   3   1  14     -77     463   1
   4   1  14    5217     525   1
   5   1  14    5690     517   1
   6   1  14     408     499   1
   7   1  14     552     435   1
   8   1  14    1396     491   1
   9   1  14    3881     475   1
  10   1  14     921     470   1
  11   1  14     708     437   1
  12   1  14    1278     554   1
 -22   2  14    2478     668   1
 -21   2  14     488     633   1
 -20   2  14    2306     727   1
 -19   2  14    3030     792   1
 -18   2  14    2270     684   1
 -17   2  14   19285    4016   1
 -16   2  14    3092     603   1
 -15   2  14    5804     591   1
 -14   2  14   12600    1139   1
 -13   2  14   12936     685   1
 -12   2  14    1962     617   1
 -11   2  14    1604     603   1
 -10   2  14   31722    2541   1
  -9   2  14   19450    1906   1
  -8   2  14   15483    1470   1
  -7   2  14   38664    2324   1
  -6   2  14    2700     575   1
  -5   2  14    1171     575   1
  -4   2  14   74057    4101   1
  -3   2  14   17447     663   1
  -2   2  14   35290     815   1
  -1   2  14   31229    1290   1
   0   2  14     949     562   1
   1   2  14    4491     494   1
   2   2  14    8060     744   1
   3   2  14   10611     683   1
   4   2  14   14711     560   1
   5   2  14    7332     554   1
   6   2  14   60788    3432   1
   7   2  14     580     511   1
   8   2  14    4662     527   1
   9   2  14    8042    1017   1
  10   2  14     202     586   1
  11   2  14     376     572   1
 -20   3  14     796     672   1
 -19   3  14    2615     654   1
 -18   3  14    4440    1168   1
 -17   3  14     283     575   1
 -16   3  14    2099     636   1
 -15   3  14     626     566   1
 -14   3  14     834     634   1
 -13   3  14    7549     810   1
 -12   3  14    2373     621   1
 -11   3  14    6087     625   1
 -10   3  14   34169    2845   1
  -9   3  14    9124    1221   1
  -8   3  14   34319    2504   1
  -7   3  14    3688     948   1
  -6   3  14    2421     558   1
  -5   3  14     581     530   1
  -4   3  14   10243    1154   1
  -3   3  14   74957    3887   1
  -2   3  14   15319     735   1
  -1   3  14   17750    2472   1
   0   3  14    3417     600   1
   1   3  14    6361     576   1
   2   3  14    8909     573   1
   3   3  14     349     475   1
   4   3  14      59     473   1
   5   3  14    5258     543   1
   6   3  14     460     485   1
   7   3  14   12152    1113   1
   8   3  14     900     639   1
   9   3  14     646     516   1
  10   3  14     100     524   1
 -18   4  14    1199     572   1
 -17   4  14    1331     640   1
 -16   4  14     994     608   1
 -15   4  14    2446     637   1
 -14   4  14    5739     661   1
 -13   4  14    2253     651   1
 -12   4  14    2577     651   1
 -11   4  14   16750    1512   1
 -10   4  14     900     613   1
  -9   4  14    3553     720   1
  -8   4  14    4002     582   1
  -7   4  14    2994     589   1
  -6   4  14     525     552   1
  -5   4  14     981     550   1
  -4   4  14    6681     566   1
  -3   4  14    9956     871   1
  -2   4  14    8502     548   1
  -1   4  14    1616     528   1
   0   4  14    6799    1523   1
   1   4  14    2744     506   1
   2   4  14    1461     567   1
   3   4  14    4878     601   1
   4   4  14    3816     699   1
   5   4  14    2208     533   1
   6   4  14    6050     539   1
   7   4  14    2463     545   1
 -14   5  14     566     819   1
 -13   5  14     946     540   1
 -12   5  14    1245     539   1
 -11   5  14    1494     533   1
 -10   5  14    1418     520   1
  -9   5  14    1219     487   1
  -8   5  14    2185     664   1
  -7   5  14    1455     535   1
  -6   5  14    1161     526   1
  -5   5  14     616     524   1
  -4   5  14    1269     648   1
  -3   5  14    8893     985   1
  -2   5  14    3800     559   1
  -1   5  14    2523     532   1
   0   5  14    3632     538   1
   1   5  14    2325     523   1
   2   5  14    1234     531   1
   3   5  14    3130     543   1
 -22   1  15     687     628   1
 -21   1  15   11579    2049   1
 -20   1  15    5872    1035   1
 -19   1  15   33710    3466   1
 -18   1  15   39494    4655   1
 -17   1  15    2529     907   1
 -16   1  15     157     607   1
 -15   1  15    1805     560   1
 -14   1  15    9974     656   1
 -13   1  15     706     355   1
 -12   1  15   14092     716   1
 -11   1  15   19829    3015   1
 -10   1  15    1459     577   1
  -9   1  15   47836    1371   1
  -8   1  15   12579    1023   1
  -7   1  15   14712    4510   1
  -6   1  15    2878     591   1
  -5   1  15   49722    3400   1
  -4   1  15    5256     593   1
  -3   1  15   27698     804   1
  -2   1  15    2833     548   1
  -1   1  15    1179     529   1
   0   1  15   30863    1333   1
   1   1  15   16348    1286   1
   2   1  15    2194     666   1
   3   1  15    1179     444   1
   4   1  15    8247     506   1
   5   1  15    8198     729   1
   6   1  15    6577     741   1
   7   1  15    2131    1224   1
   8   1  15    3411     504   1
   9   1  15    2014     526   1
  10   1  15    6715    1068   1
  11   1  15     958     495   1
 -21   2  15     514     646   1
 -20   2  15   18072    1881   1
 -19   2  15    6617     643   1
 -18   2  15    3120     719   1
 -17   2  15    8442    1134   1
 -16   2  15    1446     577   1
 -15   2  15     995     651   1
 -14   2  15    2107     606   1
 -13   2  15    8167     641   1
 -12   2  15    3004     585   1
 -11   2  15    3011     578   1
 -10   2  15   10480     946   1
  -9   2  15    1767     600   1
  -8   2  15    1456     611   1
  -7   2  15    2372     599   1
  -6   2  15   24334     690   1
  -5   2  15    1092     557   1
  -4   2  15   14645     828   1
  -3   2  15    1591     588   1
  -2   2  15    2634     598   1
  -1   2  15    8820     690   1
   0   2  15     188     549   1
   1   2  15     839     470   1
   2   2  15     169     523   1
   3   2  15   12024     559   1
   4   2  15    2210     483   1
   5   2  15    4056     544   1
   6   2  15     528     476   1
   7   2  15    7670     640   1
   8   2  15    5856     785   1
   9   2  15     957     543   1
  10   2  15    3435     592   1
 -20   3  15    1759     658   1
 -19   3  15    1673     605   1
 -18   3  15     772     618   1
 -17   3  15     352     582   1
 -16   3  15     270     623   1
 -15   3  15    2571     597   1
 -14   3  15   15204    1302   1
 -13   3  15     192     622   1
 -12   3  15   27573    1460   1
 -11   3  15   43288    3416   1
 -10   3  15     712     592   1
  -9   3  15    6504     572   1
  -8   3  15    1563     537   1
  -7   3  15     321     567   1
  -6   3  15    2527     540   1
  -5   3  15   14925     875   1
  -4   3  15    9461     649   1
  -3   3  15   11700     798   1
  -2   3  15   20446     641   1
  -1   3  15    6607    1693   1
   0   3  15    3036    1327   1
   1   3  15    3329     526   1
   2   3  15     -87     545   1
   3   3  15     331     535   1
   4   3  15     642     530   1
   5   3  15    1453     512   1
   6   3  15    2103     523   1
   7   3  15    1229     807   1
   8   3  15    2395     651   1
 -17   4  15     209     562   1
 -16   4  15     517     619   1
 -15   4  15     570     630   1
 -14   4  15     680     629   1
 -13   4  15    1535     577   1
 -12   4  15     270     599   1
 -11   4  15   11650     679   1
 -10   4  15   32279    2644   1
  -9   4  15     858     561   1
  -8   4  15    2393     573   1
  -7   4  15    2183     576   1
  -6   4  15     681     540   1
  -5   4  15    3132     578   1
  -4   4  15    9797     964   1
  -3   4  15    1608     538   1
  -2   4  15    3919    1807   1
  -1   4  15    4016    1011   1
   0   4  15      92     532   1
   1   4  15     828     533   1
   2   4  15    1168     489   1
   3   4  15     607     670   1
   4   4  15    1019     683   1
   5   4  15     708     511   1
 -12   5  15     891     624   1
 -11   5  15    1264     554   1
 -10   5  15    4205     536   1
  -9   5  15     298     594   1
  -8   5  15       8     596   1
  -7   5  15     799     593   1
  -6   5  15    3608     606   1
  -5   5  15    1017     651   1
  -4   5  15    6931     953   1
  -3   5  15    3550     642   1
  -2   5  15     344     486   1
  -1   5  15    3106     535   1
   0   5  15    1415     518   1
 -22   0  16    5145     993   1
 -21   0  16    1724     994   1
 -20   0  16    1563     911   1
 -19   0  16    9742    1029   1
 -18   0  16     668     908   1
 -17   0  16    4670    1306   1
 -16   0  16     589     836   1
 -15   0  16    1486     851   1
 -14   0  16   19921    1413   1
 -13   0  16   45178    2847   1
 -12   0  16   19724     952   1
 -11   0  16    4745     708   1
 -10   0  16   18345    6400   1
  -9   0  16    1625    1170   1
  -8   0  16   15225    2846   1
  -7   0  16   25964    2899   1
  -6   0  16   29600    3303   1
  -5   0  16   17238    1098   1
  -4   0  16   31995    4506   1
  -3   0  16    5062     884   1
  -2   0  16   44078    1745   1
  -1   0  16   19735    1138   1
   0   0  16   31604    1272   1
   1   0  16   22853    4461   1
   2   0  16   10167    6228   1
   3   0  16    1594     982   1
   4   0  16     855     864   1
   5   0  16    3743    1158   1
   6   0  16    1552     969   1
   7   0  16    2794    1191   1
   8   0  16    3311     953   1
   9   0  16    -149     799   1
  10   0  16    1483     927   1
 -22   1  16     360    1864   1
 -21   1  16    1300     664   1
 -20   1  16    4824     680   1
 -19   1  16     303     610   1
 -18   1  16     648     608   1
 -17   1  16     521     618   1
 -16   1  16    1385     550   1
 -15   1  16    2570     528   1
 -14   1  16    5398     532   1
 -13   1  16    5773     619   1
 -12   1  16    2366     588   1
 -11   1  16    2352     575   1
 -10   1  16     375     544   1
  -9   1  16    3928     636   1
  -8   1  16    4552     600   1
  -7   1  16     253     606   1
  -6   1  16    1157     572   1
  -5   1  16    1560     554   1
  -4   1  16    1006     509   1
  -3   1  16    4015     620   1
  -2   1  16    1771     504   1
  -1   1  16    1960     521   1
   0   1  16     999     541   1
   1   1  16    2229    1328   1
   2   1  16    1187     506   1
   3   1  16     359     499   1
   4   1  16    4334     521   1
   5   1  16    1794     468   1
   6   1  16    2675     500   1
   7   1  16    -217     677   1
   8   1  16     723     507   1
   9   1  16    1836     493   1
 -21   2  16    3090    2043   1
 -20   2  16     693     710   1
 -19   2  16     724     687   1
 -18   2  16     998     663   1
 -17   2  16    7433     641   1
 -16   2  16     460     633   1
 -15   2  16    3177     597   1
 -14   2  16    1767     621   1
 -13   2  16    9483     622   1
 -12   2  16   24800    1226   1
 -11   2  16    2076     585   1
 -10   2  16    7554    1115   1
  -9   2  16    1817     578   1
  -8   2  16    5452     618   1
  -7   2  16    4472     968   1
  -6   2  16   15335    1395   1
  -5   2  16   13720     647   1
  -4   2  16    2377     584   1
  -3   2  16    5005     579   1
  -2   2  16    8296     939   1
  -1   2  16    5118     549   1
   0   2  16   14318    3354   1
   1   2  16     986    1021   1
   2   2  16    1948     530   1
   3   2  16    1068     491   1
   4   2  16    1525     510   1
   5   2  16    1145     480   1
   6   2  16     187     496   1
   7   2  16    5006     538   1
   8   2  16    4221     522   1
 -19   3  16     560     583   1
 -18   3  16    1097     665   1
 -17   3  16     364     641   1
 -16   3  16    3664     635   1
 -15   3  16     915     648   1
 -14   3  16    3575     672   1
 -13   3  16    1356     613   1
 -12   3  16   16156    1453   1
 -11   3  16    1509     591   1
 -10   3  16    3611     598   1
  -9   3  16    4451    1244   1
  -8   3  16    7448     595   1
  -7   3  16    3066     539   1
  -6   3  16    4555     800   1
  -5   3  16    3233     591   1
  -4   3  16    1917     619   1
  -3   3  16    9639     623   1
  -2   3  16    2470     589   1
  -1   3  16     249     556   1
   0   3  16    5202    1676   1
   1   3  16     674     557   1
   2   3  16     718     601   1
   3   3  16     817     543   1
   4   3  16    2393     555   1
   5   3  16     265     506   1
   6   3  16    2904     569   1
 -16   4  16    -247    1554   1
 -15   4  16     245     606   1
 -14   4  16    5441     685   1
 -13   4  16    1887     662   1
 -12   4  16    3985     641   1
 -11   4  16    5297    1081   1
 -10   4  16     651     568   1
  -9   4  16    1304     602   1
  -8   4  16     617     573   1
  -7   4  16    1496     558   1
  -6   4  16    -225     540   1
  -5   4  16     786     562   1
  -4   4  16    1027     547   1
  -3   4  16    2261     515   1
  -2   4  16     426     528   1
  -1   4  16   14426    1581   1
   0   4  16     321     517   1
   1   4  16    1037     526   1
   2   4  16     231     534   1
   3   4  16     710     678   1
  -7   5  16     605     718   1
  -6   5  16      47     676   1
  -5   5  16     797     800   1
 -21   1  17    1632    1216   1
 -20   1  17    4202     639   1
 -19   1  17    1211     690   1
 -18   1  17   22432     991   1
 -17   1  17     599     545   1
 -16   1  17    2978     589   1
 -15   1  17    3882     578   1
 -14   1  17    1765     519   1
 -13   1  17    1623     628   1
 -12   1  17    3088     591   1
 -11   1  17    4351     573   1
 -10   1  17    9119     658   1
  -9   1  17    1764     578   1
  -8   1  17    1950     587   1
  -7   1  17    7931     592   1
  -6   1  17    5917     569   1
  -5   1  17    2472     590   1
  -4   1  17    2298     530   1
  -3   1  17    6590     578   1
  -2   1  17    3313     551   1
  -1   1  17    3586     543   1
   0   1  17    1711     507   1
   1   1  17    3931     497   1
   2   1  17    3808     513   1
   3   1  17    5308     536   1
   4   1  17     858     505   1
   5   1  17   49743    3448   1
   6   1  17     820     493   1
   7   1  17   12164     968   1
 -19   2  17    6565     734   1
 -18   2  17    2341     610   1
 -17   2  17    7292     667   1
 -16   2  17    1042     640   1
 -15   2  17    2012     590   1
 -14   2  17    1765     640   1
 -13   2  17     362     604   1
 -12   2  17     702     563   1
 -11   2  17    2005     579   1
 -10   2  17   25816    1472   1
  -9   2  17   28465     783   1
  -8   2  17    3957     611   1
  -7   2  17    3881     645   1
  -6   2  17    7017     592   1
  -5   2  17    2466     592   1
  -4   2  17   27971    1108   1
  -3   2  17   44797    1221   1
  -2   2  17    3631     555   1
  -1   2  17    1553     526   1
   0   2  17     589     489   1
   1   2  17    3163     521   1
   2   2  17    3553     491   1
   3   2  17     364     556   1
   4   2  17   15686    1635   1
   5   2  17    2091     538   1
   6   2  17   13174    1577   1
 -17   3  17     962     663   1
 -16   3  17    2827     654   1
 -15   3  17     847     581   1
 -14   3  17     706     617   1
 -13   3  17    3617     640   1
 -12   3  17    5013     628   1
 -11   3  17    6249     633   1
 -10   3  17   18294     984   1
  -9   3  17    5936     602   1
  -8   3  17    5622     619   1
  -7   3  17    6274     603   1
  -6   3  17    9503     697   1
  -5   3  17    3477     675   1
  -4   3  17   10564     827   1
  -3   3  17   10330     634   1
  -2   3  17   10613     612   1
  -1   3  17    3573     573   1
   0   3  17    2132     546   1
   1   3  17     678     528   1
   2   3  17    1812     539   1
   3   3  17    4817     578   1
   4   3  17    1617     573   1
 -14   4  17     494    1407   1
 -13   4  17    4118     648   1
 -12   4  17     953     596   1
 -11   4  17    2351     597   1
 -10   4  17    1685     624   1
  -9   4  17    3046     625   1
  -8   4  17    5959     618   1
  -7   4  17    1101     575   1
  -6   4  17     974     567   1
  -5   4  17    9739     613   1
  -4   4  17    3041     566   1
  -3   4  17    1316     549   1
  -2   4  17    5098     563   1
  -1   4  17     960     529   1
   0   4  17    6482     573   1
  -6   0 -18    2187    1041  -2
 -20   0  18    2187    1041   1
  -5   0 -18    2036     941  -2
 -19   0  18    2036     941   1
  -4   0 -18    -213     912  -2
 -18   0  18    -213     912   1
  -3   0 -18    2384     858  -2
 -17   0  18    2384     858   1
  -2   0 -18     238     773  -2
 -16   0  18     238     773   1
  -1   0 -18    1139     808  -2
 -15   0  18    1139     808   1
   0   0 -18    4247     828  -2
 -14   0  18    4247     828   1
   1   0 -18    4924     791  -2
 -13   0  18    4924     791   1
   2   0 -18   25311    1926  -2
 -12   0  18   25311    1926   1
   3   0 -18    8803    1022  -2
 -11   0  18    8803    1022   1
   4   0 -18   40592    2202  -2
 -10   0  18   40592    2202   1
   5   0 -18    9676    1389  -2
  -9   0  18    9676    1389   1
   6   0 -18    3610     655  -2
  -8   0  18    3610     655   1
   7   0 -18     763     595  -2
  -7   0  18     763     595   1
   8   0 -18    5338     660  -2
  -6   0  18    5338     660   1
   9   0 -18   20905    1169  -2
  -5   0  18   20905    1169   1
  10   0 -18   38838    3507  -2
  -4   0  18   38838    3507   1
  11   0 -18   16008    3240  -2
  -3   0  18   16008    3240   1
  12   0 -18   20917    2484  -2
  -2   0  18   20917    2484   1
  13   0 -18    3387    1135  -2
  -1   0  18    3387    1135   1
  14   0 -18    2264     936  -2
   0   0  18    2264     936   1
  15   0 -18     694     894  -2
   1   0  18     694     894   1
  16   0 -18     722    1298  -2
   2   0  18     722    1298   1
  17   0 -18    6918     935  -2
   3   0  18    6918     935   1
  18   0 -18     510     880  -2
   4   0  18     510     880   1
  19   0 -18    3434    1110  -2
   5   0  18    3434    1110   1
  20   0 -18    2885     989  -2
   6   0  18    2885     989   1
  -5  -1 -18    1937     949  -2
 -19   1  18    1937     949   1
  -4  -1 -18     612     677  -2
 -18   1  18     612     677   1
  -3  -1 -18     734     556  -2
 -17   1  18     734     556   1
  -2  -1 -18    1140     605  -2
 -16   1  18    1140     605   1
  -1  -1 -18     667     551  -2
 -15   1  18     667     551   1
   0  -1 -18     824     541  -2
 -14   1  18     824     541   1
   1  -1 -18    2463     655  -2
 -13   1  18    2463     655   1
   2  -1 -18    2746     596  -2
 -12   1  18    2746     596   1
   3  -1 -18    1942     623  -2
 -11   1  18    1942     623   1
   4  -1 -18    3758     572  -2
 -10   1  18    3758     572   1
   5  -1 -18     831     560  -2
  -9   1  18     831     560   1
   6  -1 -18    1950     596  -2
  -8   1  18    1950     596   1
   7  -1 -18    4742     555  -2
  -7   1  18    4742     555   1
   8  -1 -18    1465     521  -2
  -6   1  18    1465     521   1
   9  -1 -18    1341     535  -2
  -5   1  18    1341     535   1
  10  -1 -18    9160     573  -2
  -4   1  18    9160     573   1
  11  -1 -18    2811     524  -2
  -3   1  18    2811     524   1
  12  -1 -18    1505     540  -2
  -2   1  18    1505     540   1
  13  -1 -18    1248     509  -2
  -1   1  18    1248     509   1
  14  -1 -18     466     476  -2
   0   1  18     466     476   1
  15  -1 -18    1308     505  -2
   1   1  18    1308     505   1
  16  -1 -18    2830     509  -2
   2   1  18    2830     509   1
  17  -1 -18    1129     508  -2
   3   1  18    1129     508   1
  18  -1 -18    1099     542  -2
   4   1  18    1099     542   1
  19  -1 -18     702     545  -2
   5   1  18     702     545   1
  -4  -2 -18    2738     655  -2
 -18   2  18    2738     655   1
  -3  -2 -18     535     598  -2
 -17   2  18     535     598   1
  -2  -2 -18    1141     650  -2
 -16   2  18    1141     650   1
  -1  -2 -18     757     619  -2
 -15   2  18     757     619   1
   0  -2 -18    1084     645  -2
 -14   2  18    1084     645   1
   1  -2 -18    1561     607  -2
 -13   2  18    1561     607   1
   2  -2 -18   12200    1116  -2
 -12   2  18   12200    1116   1
   3  -2 -18    2683     659  -2
 -11   2  18    2683     659   1
   4  -2 -18   18430    1794  -2
 -10   2  18   18430    1794   1
   5  -2 -18     330     611  -2
  -9   2  18     330     611   1
   6  -2 -18    7396    1192  -2
  -8   2  18    7396    1192   1
   7  -2 -18    2901     589  -2
  -7   2  18    2901     589   1
   8  -2 -18   16647     901  -2
  -6   2  18   16647     901   1
   9  -2 -18    1082     599  -2
  -5   2  18    1082     599   1
  10  -2 -18   21798    1397  -2
  -4   2  18   21798    1397   1
  11  -2 -18    3144     586  -2
  -3   2  18    3144     586   1
  12  -2 -18    4937     571  -2
  -2   2  18    4937     571   1
  13  -2 -18    1324     551  -2
  -1   2  18    1324     551   1
  14  -2 -18    1436     555  -2
   0   2  18    1436     555   1
  15  -2 -18     875     554  -2
   1   2  18     875     554   1
  16  -2 -18     962     544  -2
   2   2  18     962     544   1
  17  -2 -18    1194     567  -2
   3   2  18    1194     567   1
  18  -2 -18    9547    1013  -2
   4   2  18    9547    1013   1
  -2  -3 -18     289     842  -2
 -16   3  18     289     842   1
  -1  -3 -18     783     649  -2
 -15   3  18     783     649   1
   0  -3 -18     688     630  -2
 -14   3  18     688     630   1
   1  -3 -18   12702    1425  -2
 -13   3  18   12702    1425   1
   2  -3 -18    7172     665  -2
 -12   3  18    7172     665   1
   3  -3 -18    5733     746  -2
 -11   3  18    5733     746   1
   4  -3 -18     933     616  -2
 -10   3  18     933     616   1
   5  -3 -18   16810    1385  -2
  -9   3  18   16810    1385   1
   6  -3 -18    5924     625  -2
  -8   3  18    5924     625   1
   7  -3 -18     976     560  -2
  -7   3  18     976     560   1
   8  -3 -18    9118     665  -2
  -6   3  18    9118     665   1
   9  -3 -18   27900    1722  -2
  -5   3  18   27900    1722   1
  10  -3 -18     728     586  -2
  -4   3  18     728     586   1
  11  -3 -18    9974     643  -2
  -3   3  18    9974     643   1
  12  -3 -18    3071     565  -2
  -2   3  18    3071     565   1
  13  -3 -18    5582    1205  -2
  -1   3  18    5582    1205   1
  14  -3 -18    1450     577  -2
   0   3  18    1450     577   1
  15  -3 -18    1137     559  -2
   1   3  18    1137     559   1
  16  -3 -18    1589     524  -2
   2   3  18    1589     524   1
   4  -4 -18     682     810  -2
 -10   4  18     682     810   1
   5  -4 -18     452     623  -2
  -9   4  18     452     623   1
   6  -4 -18      31     583  -2
  -8   4  18      31     583   1
   7  -4 -18    1822     590  -2
  -7   4  18    1822     590   1
   8  -4 -18     624     524  -2
  -6   4  18     624     524   1
   9  -4 -18     514     556  -2
  -5   4  18     514     556   1
  10  -4 -18     253     662  -2
  -4   4  18     253     662   1
 -18   1  19    -110     694   1
 -17   1  19     140     595   1
 -16   1  19    2799     547   1
 -15   1  19    2156     576   1
 -14   1  19     804     557   1
 -13   1  19    2163     528   1
 -12   1  19    9575     691   1
 -11   1  19     486     654   1
 -10   1  19    2565    1058   1
  -9   1  19    2149     622   1
  -8   1  19    1960     708   1
  -7   1  19    5784     574   1
  -6   1  19     369     572   1
  -5   1  19   14423     909   1
  -4   1  19   12519    1254   1
  -3   1  19    2097     559   1
  -2   1  19    -330     532   1
  -1   1  19     930     510   1
   0   1  19     864     541   1
   1   1  19     714     525   1
   2   1  19    1314     544   1
   3   1  19    6280     553   1
 -17   2  19     542    1191   1
 -16   2  19     320     624   1
 -15   2  19     212     615   1
 -14   2  19     608     632   1
 -13   2  19    5948     605   1
 -12   2  19    5827     638   1
 -11   2  19    1686     616   1
 -10   2  19     678     619   1
  -9   2  19   10270     712   1
  -8   2  19    6654     647   1
  -7   2  19   10726     672   1
  -6   2  19   17979     820   1
  -5   2  19    1109     575   1
  -4   2  19     489     544   1
  -3   2  19     622     569   1
  -2   2  19    1396     554   1
  -1   2  19    1363     529   1
   0   2  19    1692     566   1
   1   2  19     527     574   1
   2   2  19     188     911   1
 -13   3  19    6082     674   1
 -12   3  19    1035     587   1
 -11   3  19     728     588   1
 -10   3  19    3145     642   1
  -9   3  19    3610     996   1
  -8   3  19    1407     604   1
  -7   3  19    1615     630   1
  -6   3  19   13123     929   1
  -5   3  19    6065     657   1
  -4   3  19     438     612   1
  -3   3  19     598     573   1
  -2   3  19     655     660   1
 -16   0  20    2890     878   1
 -15   0  20     240     835   1
 -14   0  20   11532    1670   1
 -13   0  20     569     772   1
 -12   0  20     284     766   1
 -11   0  20    3511    2024   1
 -10   0  20     347     649   1
  -9   0  20    1404     655   1
  -8   0  20    1648     652   1
  -7   0  20    1722     663   1
  -6   0  20    3087     667   1
  -5   0  20    1035     632   1
  -4   0  20   17954    1232   1
  -3   0  20     495     668   1
  -2   0  20    1606     582   1
  -1   0  20    1142     999   1
   0   0  20    7633     812   1
   1   0  20    6041    1033   1
 -16   1  20    1224     598   1
 -15   1  20     224     552   1
 -14   1  20     984     548   1
 -13   1  20     617     536   1
 -12   1  20      14     585   1
 -11   1  20    2457     634   1
 -10   1  20     174     563   1
  -9   1  20     553     566   1
  -8   1  20     818     579   1
  -7   1  20     653     592   1
  -6   1  20     998     590   1
  -5   1  20    2274     558   1
  -4   1  20     893     549   1
  -3   1  20     441     525   1
  -2   1  20     128     505   1
  -1   1  20     450     545   1
   0   1  20    1493     551   1
 -14   2  20     589     725   1
 -13   2  20     448     607   1
 -12   2  20    5144     647   1
 -11   2  20     244     614   1
 -10   2  20    2154     640   1
  -9   2  20    1589     616   1
  -8   2  20    -165     632   1
  -7   2  20    3446     638   1
  -6   2  20     238     577   1
  -5   2  20    1631     558   1
  -4   2  20     919     551   1
  -3   2  20     795     570   1
  -2   2  20     647     560   1
 -13   1  21     734    1762   1
 -12   1  21    2737     552   1
 -11   1  21    2030     647   1
 -10   1  21    3927     612   1
  -9   1  21    4295     659   1
  -8   1  21    2536     600   1
  -7   1  21    4438     648   1
  -6   1  21    2675     571   1
  -5   1  21    1317     551   1
  -4   1  21    1991     563   1
;
_shelx_res_checksum     69004
_shelx_res_file
;
TITL ri6 in P21/c
CELL 0.71073  21.0879   6.2110  17.9086  90.000 109.168  90.000
ZERR    4.00   0.0016   0.0004   0.0016   0.000   0.006   0.000
LATT  1
SYMM -X, 0.5+Y, 0.5-Z
SFAC C   H   N O
UNIT 100 144 8 8
TEMP-100
SIZE.24 .22 .19
REM colourless block
SHEL999. .84
OMIT -1 1 8
OMIT 2 0 8
OMIT 8 1 1
OMIT -6 1 1
OMIT -6 2 8
OMIT 8 4 5
OMIT -1 0 4
L.S.10
BOND$H
CONF
ACTA50
HTAB
HTAB O1 N1
HTAB O2 N2
FMAP 2
PLAN 10
WGHT    0.070500   10.950200
EXTI    0.036947
BASF   0.28056
FVAR      11.17359
O1    4    0.471176    0.011657    0.587598    11.00000    0.04406    0.04019 =
         0.05511   -0.00683    0.02004    0.00404
H1    2    0.500376    0.121924    0.623744    11.00000    0.08502
O2    4    0.666314    0.959013    0.724576    11.00000    0.03939    0.03609 =
         0.05472    0.00552    0.00676    0.00361
H2    2    0.634931    0.845127    0.715538    11.00000    0.06119
N1    3    0.525582    0.372005    0.660586    11.00000    0.03422    0.04558 =
         0.03919    0.00108    0.01685   -0.00116
N2    3    0.626126    0.554450    0.726768    11.00000    0.03347    0.03902 =
         0.03703   -0.00274    0.01053   -0.00331
C1    1    0.573406    0.417929    0.739743    11.00000    0.03863    0.05480 =
         0.05252   -0.00016    0.01390   -0.01172
AFIX  23
H1A   2    0.592936    0.282687    0.766892    11.00000   -1.20000
H1B   2    0.550770    0.494514    0.772423    11.00000   -1.20000
AFIX   0
C2    1    0.553710    0.469238    0.602131    11.00000    0.03919    0.04749 =
         0.04092    0.00110    0.01011    0.00279
AFIX  23
H2A   2    0.534598    0.613901    0.585419    11.00000   -1.20000
H2B   2    0.545334    0.376492    0.554910    11.00000   -1.20000
AFIX   0
C3    1    0.628049    0.481962    0.648877    11.00000    0.03938    0.03774 =
         0.03324   -0.00415    0.01144   -0.00439
AFIX  23
H3A   2    0.650080    0.339780    0.652503    11.00000   -1.20000
H3B   2    0.651328    0.587538    0.625552    11.00000   -1.20000
AFIX   0
C4    1    0.456461    0.438984    0.652803    11.00000    0.03634    0.04175 =
         0.05149   -0.00777    0.01987   -0.00148
AFIX  23
H4A   2    0.452398    0.596365    0.643728    11.00000   -1.20000
H4B   2    0.448256    0.408944    0.703148    11.00000   -1.20000
AFIX   0
C5    1    0.689569    0.530144    0.793317    11.00000    0.03556    0.04405 =
         0.03650    0.00172    0.00887    0.00060
AFIX  23
H5A   2    0.704626    0.378512    0.795989    11.00000   -1.20000
H5B   2    0.681337    0.563869    0.843382    11.00000   -1.20000
AFIX   0
C11   1    0.402625    0.325971    0.585716    11.00000    0.03703    0.03247 =
         0.04134   -0.00250    0.01490   -0.00418
C12   1    0.412444    0.121139    0.559185    11.00000    0.04675    0.03865 =
         0.03864    0.00460    0.01663    0.00079
C13   1    0.358571    0.024720    0.501892    11.00000    0.05959    0.03217 =
         0.05193   -0.00494    0.01285   -0.00315
AFIX  43
H13   2    0.364770   -0.111283    0.481016    11.00000   -1.20000
AFIX   0
C14   1    0.297042    0.120971    0.474994    11.00000    0.05129    0.04057 =
         0.04170   -0.00625    0.01377   -0.00813
AFIX  43
H14   2    0.261657    0.050779    0.435383    11.00000   -1.20000
AFIX   0
C15   1    0.284555    0.319654    0.503984    11.00000    0.03954    0.03832 =
         0.04174    0.00259    0.01340   -0.00427
C16   1    0.339611    0.420858    0.557622    11.00000    0.03810    0.03590 =
         0.05020   -0.00122    0.01177   -0.00117
AFIX  43
H16   2    0.333862    0.560829    0.575810    11.00000   -1.20000
AFIX   0
C17   1    0.215704    0.426788    0.473845    11.00000    0.03535    0.05070 =
         0.04083    0.00597    0.01363   -0.00057
C18   1    0.207829    0.545071    0.396186    11.00000    0.04847    0.06460 =
         0.03875    0.00480    0.00963    0.00065
AFIX  33
H18A  2    0.214107    0.443136    0.357431    11.00000   -1.50000
H18B  2    0.241535    0.659569    0.405723    11.00000   -1.50000
H18C  2    0.162811    0.608125    0.375756    11.00000   -1.50000
AFIX   0
C19   1    0.205772    0.587588    0.532555    11.00000    0.04752    0.06829 =
         0.04591    0.00020    0.01178    0.01346
AFIX  33
H19A  2    0.210392    0.514362    0.582541    11.00000   -1.50000
H19B  2    0.160852    0.651024    0.511398    11.00000   -1.50000
H19C  2    0.239640    0.701479    0.541736    11.00000   -1.50000
AFIX   0
C20   1    0.158948    0.255486    0.457397    11.00000    0.04003    0.07173 =
         0.08066    0.00643    0.01136   -0.01241
AFIX  33
H20A  2    0.162930    0.177661    0.506332    11.00000   -1.50000
H20B  2    0.162990    0.153726    0.417381    11.00000   -1.50000
H20C  2    0.115167    0.327151    0.438114    11.00000   -1.50000
AFIX   0
C21   1    0.744275    0.674206    0.785463    11.00000    0.04121    0.03533 =
         0.03038   -0.00259    0.00908   -0.00411
C22   1    0.729857    0.879287    0.751577    11.00000    0.04160    0.03528 =
         0.04352   -0.00309    0.01324   -0.00049
C23   1    0.782223    1.007370    0.746280    11.00000    0.05486    0.03626 =
         0.03748    0.00508    0.01282   -0.00719
AFIX  43
H23   2    0.773064    1.145292    0.722192    11.00000   -1.20000
AFIX   0
C24   1    0.847463    0.934444    0.775955    11.00000    0.04173    0.04660 =
         0.04321   -0.00258    0.01568   -0.01335
AFIX  43
H24   2    0.882541    1.024079    0.771479    11.00000   -1.20000
AFIX   0
C25   1    0.863867    0.734621    0.812196    11.00000    0.04206    0.04179 =
         0.03973   -0.00569    0.00950   -0.00476
C26   1    0.810123    0.607674    0.815298    11.00000    0.03618    0.03573 =
         0.03521   -0.00287    0.00812    0.00058
AFIX  43
H26   2    0.819390    0.469340    0.839031    11.00000   -1.20000
AFIX   0
C27   1    0.936898    0.660234    0.845819    11.00000    0.04046    0.05542 =
         0.05199   -0.00730    0.00971   -0.00264
C28   1    0.962749    0.613088    0.775891    11.00000    0.04936    0.13485 =
         0.08940   -0.02743    0.02715    0.00923
AFIX  33
H28A  2    0.958764    0.743318    0.743774    11.00000   -1.50000
H28B  2    0.935924    0.497452    0.743249    11.00000   -1.50000
H28C  2    1.009915    0.568666    0.796410    11.00000   -1.50000
AFIX   0
C29   1    0.943606    0.455484    0.894657    11.00000    0.04456    0.05616 =
         0.09411    0.00012    0.00726    0.00234
AFIX  33
H29A  2    0.915856    0.341741    0.861889    11.00000   -1.50000
H29B  2    0.928617    0.483573    0.940064    11.00000   -1.50000
H29C  2    0.990660    0.409429    0.913435    11.00000   -1.50000
AFIX   0
C30   1    0.980911    0.833529    0.897677    11.00000    0.05452    0.05500 =
         0.08546   -0.01055   -0.00089   -0.01028
AFIX  33
H30A  2    0.976814    0.966890    0.867205    11.00000   -1.50000
H30B  2    1.027801    0.785754    0.915604    11.00000   -1.50000
H30C  2    0.966458    0.859526    0.943614    11.00000   -1.50000
AFIX   0
HKLF 5
REM  ri6 in P21/c
REM R1 =  0.1193 for    3131 Fo > 4sig(Fo)  and  0.1333 for all    3909 data
REM    272 parameters refined using      0 restraints
END
WGHT      0.0698     10.9794
REM Instructions for potential hydrogen bonds
HTAB O1 N1
HTAB O2 N2
REM Highest difference peak  0.415,  deepest hole -0.392,  1-sigma level  0.095
Q1    1   0.1668  0.0667  0.4379  11.00000  0.05    0.42
Q2    1   0.1451  0.5851  0.5546  11.00000  0.05    0.37
Q3    1   0.6520  0.5116  0.6006  11.00000  0.05    0.36
Q4    1   1.0004  0.4502  0.8842  11.00000  0.05    0.36
Q5    1   0.5798  0.5076  0.8025  11.00000  0.05    0.34
Q6    1   0.6977  0.6667  0.6210  11.00000  0.05    0.33
Q7    1   0.6233  0.5138  0.8741  11.00000  0.05    0.32
Q8    1   0.1496  0.5856  0.3646  11.00000  0.05    0.31
Q9    1   0.2638  0.3363  0.4369  11.00000  0.05    0.31
Q10   1   0.7645  0.9997  0.7915  11.00000  0.05    0.30
;
_shelxl_version_number        2.013
data_global
_journal_date_recd_electronic     2013-06-18
_journal_date_accepted     2013-06-20
_journal_name_full     'Acta Crystallographica, Section E'
_journal_year     2013
_journal_volume     69
_journal_issue      7
_journal_page_first     o1166
_journal_page_last     o1166
_journal_paper_category     QO
_journal_paper_doi     10.1107/S1600536813017157
_journal_coeditor_code     SJ5337
_publ_contact_author_name     'Augusto Rivera'
_publ_contact_author_address
;
Departamento de Qu\'imica, Facultad de Ciencias,
Universidad Nacional de Colombia,
Sede Bogot\'a, Cra 30 No. 45-03, Bogot\'a
Colombia
;
_publ_contact_author_email     ariverau@unal.edu.co
_publ_contact_author_fax     ?
_publ_contact_author_phone     ?
_publ_section_title
;
4,4'-Di-<i>tert</i>-butyl-2,2'-[imidazolidine-1,3-diylbis(methylene)]diphenol
;
loop_
    _publ_author_name
    _publ_author_footnote
    _publ_author_address
    'Rivera, Augusto' .
;
Universidad Nacional de Colombia, Sede Bogot\'a, Facultad de Ciencias,
Departamento de Qu\'imica, Cra 30 No. 45-03, Bogot\'a, C\'odigo Postal 111321,
Colombia
;
    'Nerio, Luz Stella' .
;
Universidad Nacional de Colombia, Sede Bogot\'a, Facultad de Ciencias,
Departamento de Qu\'imica, Cra 30 No. 45-03, Bogot\'a, C\'odigo Postal 111321,
Colombia
;
    'Bolte, Michael' .
;
Institut f\"ur Anorganische Chemie, J. W. Goethe-Universit\"at Frankfurt,
Max-von-Laue-Strasse 7, 60438 Frankfurt/Main
Germany
;
