# Supplementary material for: 4,4′-Di-tert-butyl-2,2′-[imidazolidine-1,3-diylbis(methyl­ene)]diphenol
Source: Acta Crystallogr Sect E Struct Rep Online. 2013 Jun 29;69(Pt 7):o1166. doi: 10.1107/S1600536813017157 (PMC3770425; doi:10.1107/S1600536813017157)
Supplement: Supplementary file 2 [file e-69-o1166-Isup2.hkl]

#
# h,k,l, Fc-squared, Fo-squared, sigma(Fo-squared), status flag
#
data_I
_shelx_title ' ri6 in P21/c'
_shelx_refln_list_code          4
_shelx_F_calc_maximum      195.57
_exptl_crystal_F_000       864.00
_reflns_d_resolution_high  0.8401

loop_
 _space_group_symop_operation_xyz
 'x, y, z'
 '-x, y+1/2, -z+1/2'
 '-x, -y, -z'
 'x, -y-1/2, z-1/2'

_cell_length_a    21.0879
_cell_length_b     6.2110
_cell_length_c    17.9086
_cell_angle_alpha  90.000
_cell_angle_beta  109.168
_cell_angle_gamma  90.000

_shelx_F_squared_multiplier     1.000

loop_
 _refln_index_h
 _refln_index_k
 _refln_index_l
 _refln_F_squared_calc
 _refln_F_squared_meas
 _refln_F_squared_sigma
 _refln_observed_status
   2   0   0       1778.37       1625.33        60.92 o
   3   0   0        150.81        141.56        10.78 o
   4   0   0        923.15        796.42        18.25 o
   5   0   0       3972.88       3645.27       216.93 o
   6   0   0       2285.80       2015.16        18.16 o
   7   0   0        606.72        562.89        36.07 o
   8   0   0       1965.22       1679.99       100.58 o
   9   0   0         18.76         17.80         9.33 o
  10   0   0       1671.39       1728.63        21.46 o
  11   0   0          0.15         21.07         8.99 o
  12   0   0       1982.38       1894.06       152.70 o
  13   0   0         88.80         89.67        10.48 o
  14   0   0        205.50        182.92         7.15 o
  15   0   0        727.19        713.66        28.56 o
  16   0   0        525.30        547.23        13.93 o
  17   0   0         16.22         21.10         4.95 o
  18   0   0         33.00         39.95         5.14 o
  19   0   0        447.75        447.54         7.60 o
  20   0   0          3.49          8.10         5.25 o
  21   0   0          2.60         11.84         5.33 o
  22   0   0         54.08         42.07         5.84 o
  23   0   0         27.47         36.97         6.78 o
   1   1   0      21174.05      31267.65       130.83 o
   2   1   0         62.78         55.24         6.07 o
   3   1   0        144.73        124.11         6.02 o
   4   1   0       1916.47       1786.27        29.83 o
   5   1   0        243.49        218.59         5.56 o
   6   1   0         70.27         68.01         4.14 o
   7   1   0         21.72         12.05         3.70 o
   8   1   0       5591.47       5975.86       105.38 o
   9   1   0        265.95        209.66         4.65 o
  10   1   0         12.18         17.14         3.57 o
  11   1   0         48.57         52.11         3.50 o
  12   1   0          1.04          4.07         3.32 o
  13   1   0          6.89          6.48         4.29 o
  14   1   0         21.33         42.69         4.40 o
  15   1   0         48.06         46.56         4.53 o
  16   1   0        155.39        121.39         4.21 o
  17   1   0         41.10         45.67         4.05 o
  18   1   0         82.86         79.96         6.26 o
  19   1   0         22.84         32.39         3.90 o
  20   1   0          2.25          6.26         3.65 o
  21   1   0          2.20          2.56         4.17 o
  22   1   0          0.71          4.23         4.21 o
  23   1   0          5.17          9.47         3.96 o
   0   2   0      24745.00      32275.77       635.73 o
   1   2   0       8609.59       8646.84       190.85 o
   2   2   0         15.64         48.21         5.08 o
   3   2   0        230.67        216.15         5.50 o
   4   2   0          2.36          1.52         3.87 o
   5   2   0        416.43        405.50        12.30 o
   6   2   0       1166.91       1208.87        21.04 o
   7   2   0       6310.34       6915.17       172.99 o
   8   2   0       1503.31       1413.24        29.78 o
   9   2   0       2786.36       2922.98        74.98 o
  10   2   0        186.07        144.11         4.39 o
  11   2   0        189.22        188.70         5.49 o
  12   2   0       1158.14       1225.48        31.33 o
  13   2   0         73.28         82.06         3.74 o
  14   2   0          2.25          6.45         2.96 o
  15   2   0          0.12          3.29         4.09 o
  16   2   0          4.83         18.46         4.77 o
  17   2   0         69.55         59.81         3.79 o
  18   2   0         17.97         21.93         3.67 o
  19   2   0        270.52        291.36        12.61 o
  20   2   0         15.26         14.02         3.60 o
  21   2   0          1.37          7.88         4.10 o
  22   2   0          0.00          5.17         4.28 o
   1   3   0       1282.98       1278.69        21.87 o
   2   3   0       2390.57       2317.03        36.80 o
   3   3   0        107.80        127.02         4.73 o
   4   3   0       1216.13       1140.12        19.98 o
   5   3   0        410.26        368.45         6.65 o
   6   3   0        102.30        131.09         4.61 o
   7   3   0        167.97        176.10         4.70 o
   8   3   0         76.54         83.65         4.22 o
   9   3   0         15.00         23.27         3.70 o
  10   3   0          0.71          2.76         3.40 o
  11   3   0          0.66          2.56         3.25 o
  12   3   0         42.70         46.08         3.34 o
  13   3   0        126.95        140.13         3.87 o
  14   3   0          0.15          5.88         3.63 o
  15   3   0         12.59         13.07         5.07 o
  16   3   0         20.47         16.09         4.97 o
  17   3   0         83.00         81.11         5.49 o
  18   3   0         21.73         31.48         4.16 o
  19   3   0         17.72         18.43         3.76 o
  20   3   0          2.54          3.99         4.41 o
  21   3   0         25.98         31.39         4.74 o
   0   4   0         13.06         49.29         4.84 o
   1   4   0         13.77         12.39         3.18 o
   2   4   0          0.50         11.57         3.60 o
   3   4   0         40.09         45.39         3.76 o
   4   4   0        604.39        594.65         5.73 o
   5   4   0          8.95          8.07         3.58 o
   6   4   0        408.28        409.65        13.45 o
   7   4   0        237.32        244.70         6.23 o
   8   4   0         62.70         69.27         4.29 o
   9   4   0        263.28        268.08         9.71 o
  10   4   0        315.33        301.79         5.24 o
  11   4   0          0.00          0.80         3.58 o
  12   4   0         91.20         96.18         4.03 o
  13   4   0        365.08        385.84        29.37 o
  14   4   0          6.14         10.67         4.57 o
  15   4   0         60.27         54.39         5.17 o
  16   4   0         38.35         57.63         6.30 o
  17   4   0         43.15         48.81         4.21 o
  18   4   0         28.34         27.94         4.47 o
  19   4   0         23.19         26.06         4.74 o
   1   5   0         21.55         23.03         3.47 o
   2   5   0         61.99         55.95         3.35 o
   3   5   0         15.22         10.08         3.56 o
   4   5   0          3.19         13.58         3.86 o
   5   5   0       1326.19       1334.48        30.66 o
   6   5   0        152.36        159.86         4.65 o
   7   5   0        277.72        291.22        11.13 o
   8   5   0        549.17        578.99        11.59 o
   9   5   0        418.80        445.05         5.80 o
  10   5   0          0.44          7.10         3.94 o
  11   5   0         11.10         11.11         3.80 o
  12   5   0        135.15        121.18        11.69 o
  13   5   0         32.12         39.76         5.25 o
  14   5   0         44.93         53.01         5.50 o
  15   5   0         12.18         12.67         4.84 o
  16   5   0          0.96          3.98         3.97 o
  17   5   0         14.20          9.04         4.06 o
   0   6   0         24.37         21.99         6.63 o
   1   6   0         28.56         29.74         4.17 o
   2   6   0         28.11         23.88         4.29 o
   3   6   0        138.96        142.73         5.69 o
   4   6   0        129.01        128.46         6.26 o
   5   6   0         12.55         22.51         4.48 o
   6   6   0         95.14         96.54         6.02 o
   7   6   0          9.49         16.85         5.59 o
   8   6   0         58.08         53.72         5.14 o
   9   6   0         47.65         37.89         5.33 o
  10   6   0         13.83         13.28         5.25 o
  11   6   0         16.87         23.88         5.48 o
  12   6   0          4.62         11.06         5.39 o
  13   6   0         15.47         25.38         4.17 o
   1   7   0          6.23          9.76         3.91 o
   2   7   0        136.87        138.88         8.16 o
   3   7   0          3.54          4.43         3.92 o
   4   7   0         50.82         45.37         5.22 o
   5   7   0          0.13          6.43         4.47 o
   6   7   0          1.54          9.04         4.52 o
   7   7   0          0.08          4.50         4.38 o
 -23   1   1          0.09          4.18         3.91 o
 -22   1   1         32.76         46.40         3.86 o
 -21   1   1          0.02          1.47         4.20 o
 -20   1   1          2.90         14.03         4.04 o
 -19   1   1          0.24          4.67         3.59 o
 -18   1   1        527.41        528.11        21.30 o
 -17   1   1       2554.25       2483.22        99.88 o
 -16   1   1         91.81        112.01         6.71 o
 -15   1   1        478.73        492.57        14.55 o
 -14   1   1         22.09         58.43         3.89 o
 -13   1   1        202.28        283.25         8.39 o
 -12   1   1        108.02        288.69        10.02 o
 -11   1   1        285.55        354.13         6.26 o
 -10   1   1       1336.99       1348.61        34.40 o
  -9   1   1       2083.36       2084.76        71.80 o
  -8   1   1          0.01          5.73         4.56 o
  -7   1   1        440.92        489.99        31.72 o
  -5   1   1        126.63         88.91         5.14 o
  -4   1   1        720.55        679.49        32.70 o
  -3   1   1      10732.67      12446.01       497.53 o
  -2   1   1         19.35         28.89         7.11 o
  -1   1   1       1404.07       1085.38        14.90 o
   0   1   1       1143.12        927.50        16.88 o
   1   1   1        171.94        139.54         7.43 o
   2   1   1       3058.77       4676.91       495.49 o
   3   1   1        653.05        619.00        34.90 o
   4   1   1          3.27         27.80         4.35 o
   5   1   1       7542.27       7097.97       333.17 o
   6   1   1        611.60        555.24        18.57 o
   7   1   1          3.48          7.00         4.13 o
   9   1   1       1010.29       1192.69        76.86 o
  10   1   1        601.69        623.93        17.66 o
  11   1   1        748.19        600.78        11.31 o
  12   1   1        419.12        478.44        12.37 o
  13   1   1        137.24        130.90         4.15 o
  14   1   1        123.81        217.33         9.43 o
  15   1   1        187.02        165.65         5.60 o
  16   1   1        757.69       1268.45        69.91 o
  17   1   1         57.50        198.81        15.21 o
  18   1   1          1.62          2.82         3.76 o
  19   1   1         46.19         42.07         4.09 o
  20   1   1         13.53         12.70         3.95 o
  21   1   1         51.46         52.14         5.33 o
  22   1   1          0.17          1.43         4.17 o
  23   1   1          2.24          4.87         3.88 o
 -23   2   1          5.63          7.21         4.49 o
 -22   2   1          9.49         13.89         4.26 o
 -21   2   1          5.58          7.86         3.76 o
 -20   2   1          0.25          5.59         3.86 o
 -19   2   1         23.10         33.60         5.29 o
 -18   2   1          2.38         43.37         7.98 o
 -17   2   1        171.24        145.32         5.75 o
 -16   2   1        637.64        614.21         9.37 o
 -15   2   1         14.71         46.86         3.53 o
 -14   2   1          1.15          2.21         3.29 o
 -13   2   1          0.02         84.22         4.61 o
 -12   2   1         14.83         13.25         3.51 o
 -11   2   1         98.23         82.42         3.57 o
 -10   2   1        359.92        436.35        17.52 o
  -9   2   1          5.94          8.72         3.37 o
  -8   2   1         75.29        156.40         7.11 o
  -7   2   1       1572.54       1492.39        28.54 o
  -6   2   1          3.03        161.81         5.28 o
  -5   2   1        137.72        282.28        28.05 o
  -4   2   1        573.32        460.84         7.11 o
  -3   2   1         94.92        138.41        17.71 o
  -2   2   1        408.47       1082.08       158.43 o
  -1   2   1        413.79        452.57        27.01 o
   0   2   1        790.70        650.17        24.60 o
   1   2   1       3475.02       2935.58        50.97 o
   2   2   1        295.79        254.66         5.91 o
   3   2   1          0.63        181.97        23.43 o
   4   2   1        621.72        622.05        12.18 o
   5   2   1        470.40        418.35         8.16 o
   6   2   1        346.98        744.98        46.09 o
   7   2   1        272.88        300.94         5.90 o
   8   2   1         21.28         21.89         3.15 o
   9   2   1        535.63        502.10        21.07 o
  10   2   1          5.36         32.35         4.30 o
  11   2   1         12.24         17.70         3.95 o
  12   2   1        159.43        209.99         6.89 o
  13   2   1          9.74         14.67         4.39 o
  14   2   1        105.16         97.64         4.52 o
  15   2   1        115.22        256.36        20.42 o
  16   2   1        109.85        101.17         4.68 o
  17   2   1        155.44        119.85         7.61 o
  18   2   1        109.93         70.38         5.28 o
  19   2   1         60.99         49.06         4.54 o
  20   2   1         23.17         26.49         4.32 o
  21   2   1          2.25          0.59         4.10 o
  22   2   1          5.61          6.81         4.52 o
 -22   3   1          2.17          9.37         4.59 o
 -21   3   1          0.08          7.90         4.41 o
 -20   3   1          0.01          2.00         4.00 o
 -19   3   1          4.22         10.12         5.68 o
 -18   3   1         39.91         54.05         5.98 o
 -17   3   1        174.74        190.57         4.76 o
 -16   3   1        220.77        192.23         5.03 o
 -15   3   1          4.09        150.64         8.90 o
 -14   3   1         79.87         72.60         3.85 o
 -13   3   1         58.94         56.64         3.47 o
 -12   3   1         22.86         62.86         8.44 o
 -11   3   1        312.18        309.03         9.70 o
 -10   3   1        145.12        141.94         4.47 o
  -9   3   1         51.96         47.07         4.31 o
  -8   3   1        570.35        582.16         7.95 o
  -7   3   1         20.07         53.94         8.71 o
  -6   3   1        180.38        194.10         7.05 o
  -5   3   1        237.74        241.75         5.85 o
  -4   3   1        154.26        140.90         4.88 o
  -3   3   1        434.27        831.63        49.42 o
  -2   3   1         73.35         89.46         4.34 o
  -1   3   1        250.77        326.23        13.01 o
   0   3   1        355.10        334.07        10.69 o
   1   3   1          1.32         22.44         6.05 o
   2   3   1       1618.42       1519.84        31.46 o
   3   3   1          7.42         56.70         4.17 o
   4   3   1        118.75        152.79         9.41 o
   5   3   1         78.11        100.70         4.35 o
   6   3   1        144.77        145.74         4.23 o
   7   3   1         31.63        227.99        11.48 o
   8   3   1          0.19          9.92         3.81 o
   9   3   1         17.63         57.32         3.77 o
  10   3   1         88.41        133.92        10.87 o
  11   3   1        210.81        193.45         8.49 o
  12   3   1         17.40         27.20         3.99 o
  13   3   1         87.18         65.93         4.85 o
  14   3   1        349.48        348.94        13.62 o
  15   3   1         77.94         74.25         8.30 o
  16   3   1        110.13        110.84         5.37 o
  17   3   1         11.37         18.78         3.73 o
  18   3   1          0.06         -0.34         4.01 o
  19   3   1          0.04          4.82         4.25 o
  20   3   1         30.33         32.79         4.47 o
  21   3   1         19.56         26.13         4.57 o
 -20   4   1          8.53         10.85         4.71 o
 -19   4   1         13.90          9.53         5.83 o
 -18   4   1         34.28         37.85         6.85 o
 -17   4   1          0.08          1.56         5.79 o
 -16   4   1          0.07          4.71         3.60 o
 -15   4   1        175.79        158.49        11.80 o
 -14   4   1         31.09         38.89         3.78 o
 -13   4   1          8.77         10.69         3.57 o
 -12   4   1        257.00        241.38         9.17 o
 -11   4   1        186.45        226.19        16.93 o
 -10   4   1        698.64        693.69        23.45 o
  -9   4   1          0.30        118.60         6.77 o
  -8   4   1          0.55         13.43         4.04 o
  -7   4   1         26.14         29.17         3.89 o
  -6   4   1         41.34         69.46         6.19 o
  -5   4   1        134.06         98.77         4.64 o
  -4   4   1         25.08         25.54         3.83 o
  -3   4   1         83.73         90.99         4.94 o
  -2   4   1        183.63        195.18         5.12 o
  -1   4   1         84.91        179.34         6.54 o
   0   4   1        357.65        349.60        10.39 o
   1   4   1         68.44         87.66         5.73 o
   2   4   1        120.04        102.35         3.96 o
   3   4   1         40.44         45.08         3.79 o
   4   4   1         35.98         57.03         3.97 o
   5   4   1        101.01         75.30         4.27 o
   6   4   1          0.00          4.52         3.71 o
   7   4   1         46.16         52.57         4.01 o
   8   4   1        334.96        286.24        13.05 o
   9   4   1        182.29        254.02        15.50 o
  10   4   1        529.25        475.82        10.88 o
  11   4   1        202.69        185.27        10.27 o
  12   4   1          6.99          8.47         4.36 o
  13   4   1         32.28         31.75         4.49 o
  14   4   1          6.89         56.91         9.08 o
  15   4   1          8.67         15.85         4.31 o
  16   4   1          2.77          7.06         4.04 o
  17   4   1         39.13         30.73         4.63 o
  18   4   1         23.78         27.16         4.50 o
  19   4   1         12.36         13.90         4.76 o
 -17   5   1          0.01         14.28         8.50 o
 -16   5   1          3.54         17.31         9.46 o
 -15   5   1          1.71          4.12         3.73 o
 -14   5   1          3.44          7.24         3.71 o
 -13   5   1         14.16         13.11         3.85 o
 -12   5   1          4.14          7.66         3.84 o
 -11   5   1         12.79          8.51         3.93 o
 -10   5   1        396.51        393.22        10.49 o
  -9   5   1        507.21        479.30        11.73 o
  -8   5   1         16.76         63.88         6.79 o
  -7   5   1        405.53        433.47        16.10 o
  -6   5   1         18.41         24.54         3.86 o
  -5   5   1         20.28         42.38         4.25 o
  -4   5   1        163.48        170.13         4.40 o
  -3   5   1         97.76         85.15         3.96 o
  -2   5   1          0.16          7.58         3.59 o
  -1   5   1          0.61          6.74         3.59 o
   0   5   1          6.93         11.88         3.91 o
   1   5   1         29.39         40.88         4.09 o
   2   5   1         20.91         41.59         4.27 o
   3   5   1         58.08         72.10         5.67 o
   4   5   1         41.76         44.72         4.61 o
   5   5   1         22.54         18.99         4.58 o
   6   5   1        472.22        453.21        18.64 o
   7   5   1        195.78        181.15        12.31 o
   8   5   1          0.00        162.80        42.48 o
   9   5   1          4.47        154.90        13.96 o
  10   5   1          4.51         -2.46         4.38 o
  11   5   1         27.30         21.87         5.06 o
  12   5   1          0.41          6.00         3.83 o
  13   5   1         23.03         17.87         3.81 o
  14   5   1         15.26         17.06         3.77 o
  15   5   1         94.54         92.23        12.57 o
  16   5   1         58.48         50.08         8.68 o
  17   5   1          1.80         -0.62         4.97 o
 -14   6   1          3.37          2.83         5.47 o
 -13   6   1         14.73         15.44         5.42 o
 -12   6   1         81.02         73.21         8.87 o
 -11   6   1          7.35         12.97         4.10 o
 -10   6   1          9.10         10.05         4.57 o
  -9   6   1        155.04        126.35         6.97 o
  -8   6   1        344.54        329.86        12.22 o
  -7   6   1         15.64         14.56         4.14 o
  -6   6   1         36.05         53.91         4.90 o
  -5   6   1          4.88         13.21         3.75 o
  -4   6   1         33.13         21.60         3.90 o
  -3   6   1          1.77         10.83         3.74 o
  -2   6   1          5.59          8.16         3.82 o
  -1   6   1          1.22          3.68         3.61 o
   0   6   1          4.42          6.58         3.50 o
   1   6   1         23.73         36.93         3.68 o
   2   6   1         18.90         24.39         3.55 o
   3   6   1          0.74          3.76         3.88 o
   4   6   1         28.54         27.85         4.26 o
   5   6   1        190.41        183.35         5.24 o
   6   6   1          0.63         -1.50         4.13 o
   7   6   1          8.98        102.77         6.98 o
   8   6   1         10.13         29.64         4.43 o
   9   6   1          2.53          5.74         4.38 o
  10   6   1         15.69         18.75         3.94 o
  11   6   1          3.52         12.94         4.24 o
  12   6   1          0.70          0.85         3.92 o
  13   6   1          3.92          3.37         4.17 o
  -7   7   1         14.65         13.36         5.83 o
  -6   7   1          9.65          7.15         5.77 o
  -5   7   1          0.38          5.11         4.64 o
  -4   7   1          0.58         11.02         5.03 o
  -3   7   1         13.05          8.07         4.85 o
  -2   7   1         23.24         26.81         4.63 o
  -1   7   1         23.87         29.34         4.44 o
   0   7   1         71.87         65.39         4.36 o
   1   7   1          7.04          5.75         4.08 o
   2   7   1          0.91          5.59         4.05 o
   3   7   1         19.07         17.57         4.44 o
   4   7   1          1.01          5.52         4.54 o
   5   7   1          0.30          5.84         4.84 o
   6   7   1         33.23         31.84         4.90 o
   7   7   1         73.38         63.28         5.93 o
 -24   0   2         35.10         57.94         6.40 o
 -23   0   2         42.12         31.08         5.83 o
 -22   0   2          2.75         12.50         5.66 o
 -21   0   2         65.73         67.87         9.47 o
 -20   0   2        299.30        278.63        20.58 o
 -19   0   2        333.88        290.66        26.16 o
 -18   0   2        699.16        599.78        11.91 o
 -17   0   2        523.23        542.09        16.60 o
 -16   0   2        277.62        276.06         5.96 o
 -15   0   2         50.40         55.29         4.77 o
 -14   0   2         39.86         58.01         4.59 o
 -13   0   2        474.22        426.73         6.88 o
 -12   0   2        491.21        538.38         8.37 o
 -11   0   2          5.83          6.23         5.50 o
 -10   0   2       1989.76       2233.08        17.10 o
  -9   0   2        101.06        115.58        33.36 o
  -8   0   2        537.36        465.32        10.48 o
  -7   0   2        568.77        530.60        11.94 o
  -6   0   2         55.39         79.70         9.23 o
  -5   0   2       4651.25       4334.01        37.80 o
  -4   0   2       2146.50       1963.67        28.20 o
  -3   0   2       2312.73       2038.21       119.92 o
  -2   0   2        541.29        495.10        42.42 o
  -1   0   2        455.27        403.20        22.53 o
   0   0   2       2623.08       2182.21       210.73 o
   1   0   2       1303.47       1062.67        81.94 o
   2   0   2       1804.93       1549.12       114.77 o
   3   0   2       4712.85       4855.05       128.19 o
   4   0   2        649.18        533.93        69.59 o
   5   0   2       1107.06        869.19        98.16 o
   6   0   2         22.00         14.03        10.16 o
   7   0   2       1036.52        856.06        10.86 o
   8   0   2       1658.28       1495.12        51.13 o
   9   0   2         53.18         56.57         7.38 o
  10   0   2        430.18        406.43        16.47 o
  11   0   2        102.94        116.17        10.54 o
  12   0   2         41.07         50.41         5.95 o
  13   0   2        126.91        117.19         6.59 o
  14   0   2       1362.16       1293.98        12.57 o
  15   0   2          6.16         19.00         5.88 o
  16   0   2        881.94        895.42        19.05 o
  17   0   2        222.04        238.79         6.05 o
  18   0   2        158.73        163.22         6.63 o
  19   0   2          8.92         10.18         4.89 o
  20   0   2         43.80         44.01         5.34 o
  21   0   2         88.82         84.88         6.69 o
  22   0   2         75.90         99.53        11.58 o
 -24   1   2          7.40          7.06         3.73 o
 -23   1   2          5.84          9.90         3.69 o
 -22   1   2          0.16          0.15         3.52 o
 -21   1   2         13.54         13.94         4.22 o
 -20   1   2          3.42          9.08         4.76 o
 -19   1   2         60.66         64.23         5.08 o
 -18   1   2        352.86        379.58        11.43 o
 -17   1   2        197.44        159.85        11.68 o
 -16   1   2        254.24        222.37         9.73 o
 -15   1   2         28.98         27.42         4.23 o
 -14   1   2        179.82        191.90         5.06 o
 -13   1   2         73.38         85.44         4.21 o
 -12   1   2         65.30         56.89         3.45 o
 -11   1   2        260.79        324.77        11.81 o
 -10   1   2         14.12         13.37         3.64 o
  -9   1   2        802.61        739.02        10.13 o
  -8   1   2         64.80         47.99         4.16 o
  -7   1   2         24.17         19.03         4.48 o
  -6   1   2        415.54        345.73         6.99 o
  -5   1   2        456.42        384.45         7.27 o
  -4   1   2        883.94        680.01        14.15 o
  -3   1   2        196.78        152.10         7.44 o
  -2   1   2       7167.54       7113.58       122.10 o
  -1   1   2         53.93         38.67         7.02 o
   0   1   2       7975.44       7969.18       164.76 o
   1   1   2        296.09        237.86         7.53 o
   2   1   2         21.75         19.42         6.29 o
   3   1   2        130.93        110.53         4.76 o
   4   1   2          2.09         -0.20         4.02 o
   5   1   2         80.19         72.11         4.58 o
   6   1   2        474.36        374.00        20.23 o
   7   1   2         93.10         87.49         4.11 o
   8   1   2        228.04        229.08        16.10 o
   9   1   2        624.10        693.46        19.72 o
  10   1   2          0.49          0.30         3.47 o
  11   1   2          5.71          8.96         3.38 o
  12   1   2         37.09         35.96         3.43 o
  13   1   2          3.84          6.93         3.44 o
  14   1   2          4.58          1.79         3.41 o
  15   1   2       1059.25        966.91        32.33 o
  16   1   2        242.17        264.63        10.40 o
  17   1   2         21.56         24.62         3.86 o
  18   1   2          0.29          1.47         3.82 o
  19   1   2          0.14          1.71         3.75 o
  20   1   2          0.81          3.25         3.61 o
  21   1   2          1.74          6.02         4.00 o
  22   1   2          4.96          9.72         4.41 o
 -23   2   2         20.55         21.25         4.49 o
 -22   2   2         17.01         17.22         4.38 o
 -21   2   2         10.88         12.10         5.60 o
 -20   2   2         68.20         76.07         5.39 o
 -19   2   2         67.47         48.38         3.95 o
 -18   2   2         47.41         61.09         4.22 o
 -17   2   2          0.01          1.95         3.31 o
 -16   2   2         48.59         51.18         3.82 o
 -15   2   2        162.79        155.37         4.35 o
 -14   2   2          7.53          8.92         3.63 o
 -13   2   2          2.09          1.52         3.41 o
 -12   2   2        359.56        309.37         8.66 o
 -11   2   2         17.79         20.17         3.28 o
 -10   2   2        422.36        408.87         6.05 o
  -9   2   2        114.61        257.73        98.78 o
  -8   2   2         26.03         28.81         4.24 o
  -7   2   2        334.27        339.27         6.26 o
  -6   2   2       2002.22       1852.45        34.33 o
  -5   2   2         80.43         54.41         8.56 o
  -4   2   2        593.52        541.17         7.39 o
  -3   2   2        205.91        182.90         5.75 o
  -2   2   2       1059.26        951.57         8.78 o
  -1   2   2         50.54         52.36         4.87 o
   0   2   2       1376.39       1154.92        20.82 o
   1   2   2        358.65        303.33         6.10 o
   2   2   2         36.07         41.46         4.35 o
   3   2   2        235.30        191.20         5.90 o
   4   2   2        143.26        131.96         5.58 o
   5   2   2        212.42        203.96         8.59 o
   6   2   2         77.28         73.82         4.19 o
   7   2   2       2911.54       2870.43       122.10 o
   8   2   2        382.25        378.47        15.63 o
   9   2   2          7.62         -0.97         4.17 o
  10   2   2         46.60         45.30         3.74 o
  11   2   2         36.98         40.29         3.62 o
  12   2   2         17.19         13.07         3.54 o
  13   2   2        493.96        486.03        32.00 o
  14   2   2         50.83         55.09         3.61 o
  15   2   2        173.41        206.17         9.41 o
  16   2   2        114.64        114.32         4.30 o
  17   2   2        131.23        116.52         7.03 o
  18   2   2        112.36        128.82         4.69 o
  19   2   2          1.97          2.84         3.79 o
  20   2   2          3.64         10.73         4.37 o
  21   2   2         11.14         12.92         4.28 o
 -22   3   2         11.24         12.18         6.41 o
 -21   3   2          1.23          4.65         6.28 o
 -20   3   2          6.92         10.16         6.10 o
 -19   3   2          0.20          7.01         3.53 o
 -18   3   2        136.65        123.85         4.58 o
 -17   3   2         34.87         41.04         3.77 o
 -16   3   2         31.73         26.03         4.33 o
 -15   3   2        118.62        116.40         5.74 o
 -14   3   2          7.31          9.72         3.65 o
 -13   3   2          9.56         11.30         3.48 o
 -12   3   2         19.12         19.36         3.84 o
 -11   3   2         88.91         58.11         4.34 o
 -10   3   2        464.07        427.75        13.80 o
  -9   3   2         81.66         76.34         4.77 o
  -8   3   2          4.91          1.77         4.33 o
  -7   3   2        336.38        308.11         9.58 o
  -6   3   2        431.04        382.43         5.66 o
  -5   3   2        122.80        125.64         4.84 o
  -4   3   2        104.98         94.72         4.88 o
  -3   3   2        652.25        571.24        10.76 o
  -2   3   2        598.19        543.69         7.50 o
  -1   3   2         58.70         63.83         4.42 o
   0   3   2        720.87        609.49        16.58 o
   1   3   2       1795.73       1606.42        46.76 o
   2   3   2          1.85          1.67         3.93 o
   3   3   2        173.58        148.84         5.39 o
   4   3   2         11.86         12.41         4.64 o
   5   3   2        340.12        326.64         9.13 o
   6   3   2          0.06          1.43         3.96 o
   7   3   2        146.27        153.14         5.08 o
   8   3   2        331.82        286.04         9.09 o
   9   3   2          0.19          0.42         3.57 o
  10   3   2        155.77        148.69         7.66 o
  11   3   2         88.39         76.68         3.41 o
  12   3   2          6.73          5.21         3.63 o
  13   3   2          0.38          2.71         3.52 o
  14   3   2        140.68        138.75         5.82 o
  15   3   2         90.04         86.23         6.41 o
  16   3   2        234.87        221.30         9.40 o
  17   3   2         32.36         32.57         3.89 o
  18   3   2         17.42         25.14         4.06 o
  19   3   2          0.92          8.15         4.03 o
  20   3   2          0.00          3.19         4.17 o
 -20   4   2          1.17         10.46         6.34 o
 -19   4   2          4.92          8.21         4.48 o
 -18   4   2          8.65          8.50         4.59 o
 -17   4   2          8.33         10.19         3.22 o
 -16   4   2         19.56         25.69         4.30 o
 -15   4   2         21.33         16.74         3.89 o
 -14   4   2         95.06         78.72         4.09 o
 -13   4   2         12.47          8.92         3.85 o
 -12   4   2         95.49         88.39         5.91 o
 -11   4   2        709.48        704.56        32.53 o
 -10   4   2        483.64        509.86        10.72 o
  -9   4   2          2.27          0.46         3.95 o
  -8   4   2         33.69         35.27         4.00 o
  -7   4   2         83.18         75.45         4.36 o
  -6   4   2        736.85        717.76        11.80 o
  -5   4   2         17.47         13.61         4.30 o
  -4   4   2        136.92        167.25         4.97 o
  -3   4   2        227.04        246.39         7.50 o
  -2   4   2        298.73        295.35         7.26 o
  -1   4   2         67.76         61.18         3.74 o
   0   4   2         23.93         21.84         3.53 o
   1   4   2        104.27        122.65         3.99 o
   2   4   2        100.76         97.41         3.95 o
   3   4   2         82.45         76.72         3.81 o
   4   4   2         70.11         84.33         4.87 o
   5   4   2         44.94         44.28         4.99 o
   6   4   2        477.59        474.88        13.20 o
   7   4   2         62.69         59.98         3.86 o
   8   4   2        217.25        188.68        10.34 o
   9   4   2        540.80        494.30        37.07 o
  10   4   2         66.14         76.01         5.02 o
  11   4   2         81.60         79.82         5.40 o
  12   4   2        262.87        253.89        13.63 o
  13   4   2         90.32         90.79         6.55 o
  14   4   2          1.72          0.66         3.84 o
  15   4   2          3.41          8.00         3.85 o
  16   4   2         35.42         29.51         4.12 o
  17   4   2          0.12          3.11         4.07 o
  18   4   2          8.98          6.41         4.45 o
  19   4   2         21.38         30.31         4.79 o
 -18   5   2          1.10          2.69         5.12 o
 -17   5   2         33.51         26.51         4.44 o
 -16   5   2         19.83         16.08         3.95 o
 -15   5   2         23.63         23.55         5.81 o
 -14   5   2         20.57         23.14         3.90 o
 -13   5   2         10.28         14.87         3.57 o
 -12   5   2        284.23        273.34         5.54 o
 -11   5   2        188.38        195.25        11.79 o
 -10   5   2          0.58          5.23         4.25 o
  -9   5   2         51.65         67.66         4.49 o
  -8   5   2         15.06         15.92         3.94 o
  -7   5   2        175.72        168.58         4.49 o
  -6   5   2          2.76          6.85         3.79 o
  -5   5   2        233.13        211.91         4.91 o
  -4   5   2          7.62         13.37         3.71 o
  -3   5   2          0.05         -1.58         3.69 o
  -2   5   2        159.14        157.01         4.21 o
  -1   5   2          1.31          7.32         3.60 o
   0   5   2         23.47         24.39         3.89 o
   1   5   2        237.39        251.84         6.03 o
   2   5   2          9.17         13.18         3.59 o
   3   5   2        247.21        251.94         5.14 o
   4   5   2         42.92         48.35         4.06 o
   5   5   2         11.20         14.55         3.82 o
   6   5   2        146.88        146.62         4.34 o
   7   5   2          1.18          5.27         3.84 o
   8   5   2         32.78         29.78         3.96 o
   9   5   2        221.22        196.38        15.05 o
  10   5   2         21.04         26.85         4.15 o
  11   5   2          3.27          7.51         3.68 o
  12   5   2          0.50          5.86         3.92 o
  13   5   2         19.00         18.76         3.94 o
  14   5   2          0.02          7.32         3.89 o
  15   5   2          6.39          6.72         4.00 o
  16   5   2          3.57          5.70         4.41 o
 -14   6   2          0.37          7.38         3.94 o
 -13   6   2         24.41         19.34         4.03 o
 -12   6   2         57.90         58.04         4.40 o
 -11   6   2         55.37         54.34         4.69 o
 -10   6   2          6.20          1.97         4.17 o
  -9   6   2         69.58         67.25         4.55 o
  -8   6   2         44.17         34.12         4.39 o
  -7   6   2         96.17         98.76         4.27 o
  -6   6   2          4.01          4.91         3.77 o
  -5   6   2         40.86         35.14         3.97 o
  -4   6   2         25.18         21.53         4.00 o
  -3   6   2          0.07          1.69         3.63 o
  -2   6   2        105.00        119.10         5.47 o
  -1   6   2         33.71         26.84         3.73 o
   0   6   2          3.03          1.96         3.65 o
   1   6   2         16.48         14.38         3.82 o
   2   6   2         92.76        101.24         4.47 o
   3   6   2          1.69          4.17         4.13 o
   4   6   2         75.29         63.40         4.37 o
   5   6   2         88.38         82.61         6.97 o
   6   6   2          0.59          5.89         4.65 o
   7   6   2        148.66        156.01         7.63 o
   8   6   2          2.59          3.96         4.22 o
   9   6   2         35.21         32.38         4.49 o
  10   6   2          0.02         -1.26         3.98 o
  11   6   2          6.48          7.02         4.02 o
  12   6   2          2.35          6.45         3.89 o
  -8   7   2          0.29          4.08         4.15 o
  -7   7   2         31.53         32.95         4.90 o
  -6   7   2         21.50         20.64         4.05 o
  -5   7   2          0.17          0.35         3.97 o
  -4   7   2         30.67         26.98         4.37 o
  -3   7   2         14.00         13.61         4.16 o
  -2   7   2          9.56         17.45         3.93 o
  -1   7   2          5.22          2.66         4.01 o
   0   7   2         26.17         19.41         3.90 o
   1   7   2         21.78         24.09         5.14 o
   2   7   2         33.03         34.44         5.29 o
   3   7   2          0.12          7.21         4.44 o
   4   7   2          0.20         -0.03         4.86 o
   5   7   2          5.77          4.81         4.90 o
   6   7   2          0.27         -0.75         4.67 o
 -24   1   3          5.57          9.12         4.04 o
 -23   1   3          1.57          1.90         3.72 o
 -22   1   3         23.73         22.13         4.68 o
 -21   1   3          1.06          3.94         4.10 o
 -20   1   3         45.78         46.71         3.93 o
 -19   1   3        126.94         84.12         4.83 o
 -18   1   3        122.05        113.04         4.86 o
 -17   1   3        188.88        126.84         7.60 o
 -16   1   3         43.06         39.06         7.84 o
 -15   1   3          2.09        113.31        26.46 o
 -14   1   3        133.12        120.74         5.34 o
 -13   1   3        120.79        273.27        46.97 o
 -12   1   3       1405.37       1339.32        11.25 o
 -11   1   3        673.40        740.95        15.54 o
 -10   1   3        825.95       1558.64       148.76 o
  -9   1   3         69.12         56.87         4.48 o
  -8   1   3         13.27         34.51         6.30 o
  -7   1   3       1234.64       1051.76        19.04 o
  -6   1   3        415.17        377.09         7.75 o
  -5   1   3       1400.43       1142.42        20.27 o
  -4   1   3       6075.79       5768.84        84.50 o
  -3   1   3         38.65         51.14         6.65 o
  -2   1   3       8161.02       7906.47       150.33 o
  -1   1   3       1981.33       1806.39        54.65 o
   0   1   3         47.87        164.71        37.54 o
   1   1   3       9711.90      10105.34       260.82 o
   2   1   3        454.43       1296.74       348.37 o
   3   1   3         11.17        533.82       109.54 o
   4   1   3         14.55        173.70        51.29 o
   5   1   3        258.32        467.86        90.18 o
   6   1   3        157.46        129.04         5.71 o
   7   1   3         18.37         22.56         4.15 o
   8   1   3       4605.84       4891.48       131.80 o
   9   1   3        272.37        308.25        70.96 o
  10   1   3         89.32        552.22        45.92 o
  11   1   3        908.21        858.25        13.98 o
  12   1   3         19.30         37.57         6.27 o
  13   1   3        397.55        401.05         6.89 o
  14   1   3        195.55        177.70         5.50 o
  15   1   3        547.75        506.84        18.16 o
  16   1   3         68.52         63.22         5.51 o
  17   1   3        333.59        312.68        14.52 o
  18   1   3         24.53         34.09         3.72 o
  19   1   3          4.83          6.57         3.59 o
  20   1   3         57.05         73.66         5.74 o
  21   1   3          3.59          6.18         3.85 o
  22   1   3          0.33          1.84         4.24 o
 -23   2   3          4.83          9.01         5.39 o
 -22   2   3          5.22         11.21         5.66 o
 -21   2   3          1.78          3.07         3.72 o
 -20   2   3        133.30        114.10         4.40 o
 -19   2   3        294.09        304.77         6.24 o
 -18   2   3          0.03          0.61         3.71 o
 -17   2   3          4.96          5.13         3.62 o
 -16   2   3         65.99        191.92        49.99 o
 -15   2   3         35.11         18.71         3.95 o
 -14   2   3          2.20         57.03        16.29 o
 -13   2   3          6.16          7.64         3.00 o
 -12   2   3        170.81        173.51         6.46 o
 -11   2   3         34.33         39.45         3.89 o
 -10   2   3         60.53         54.31         6.02 o
  -9   2   3        137.08        127.18         4.54 o
  -8   2   3        621.77        604.08        10.37 o
  -7   2   3        742.68        733.60        22.99 o
  -6   2   3         48.08        153.17        24.93 o
  -5   2   3          4.10        192.35        45.59 o
  -4   2   3         23.33         66.42        15.82 o
  -3   2   3       1513.06       1581.90        61.83 o
  -2   2   3         61.20        108.35        25.63 o
  -1   2   3         12.57          6.47         5.69 o
   0   2   3        536.52        508.29        12.35 o
   1   2   3       1975.69       1940.36       106.63 o
   2   2   3        371.45        369.93         5.66 o
   3   2   3        564.86        530.31         9.85 o
   4   2   3        385.13        325.23        12.02 o
   5   2   3        423.55        445.00        40.46 o
   6   2   3        185.37        351.76        34.32 o
   7   2   3          0.54         43.23         8.37 o
   8   2   3         52.90         50.81         3.98 o
   9   2   3          1.06          7.04         4.13 o
  10   2   3         46.81         60.06         9.49 o
  11   2   3          6.72          5.07         3.06 o
  12   2   3        190.43        178.25         8.17 o
  13   2   3         98.90        103.30         4.81 o
  14   2   3        788.28        762.27        49.13 o
  15   2   3         22.68         36.65         4.01 o
  16   2   3         37.08         26.46         4.00 o
  17   2   3         13.39         17.22         7.52 o
  18   2   3         11.77          7.87         4.23 o
  19   2   3          7.97          3.57         4.29 o
  20   2   3          1.40         -0.34         3.73 o
  21   2   3          9.66          6.17         4.58 o
 -22   3   3          0.87          0.59         5.97 o
 -21   3   3         12.92         13.87         4.31 o
 -20   3   3          4.68          7.49         4.03 o
 -19   3   3          7.18          9.31         4.17 o
 -18   3   3         31.71         23.33         3.84 o
 -17   3   3        127.46        126.81         5.52 o
 -16   3   3        197.99        199.43         7.59 o
 -15   3   3          3.04          7.09         3.96 o
 -14   3   3         41.32         44.89         3.72 o
 -13   3   3         14.23         10.50         3.60 o
 -12   3   3        293.80        285.44        19.78 o
 -11   3   3        704.72        718.03        12.31 o
 -10   3   3         46.30        122.17        32.30 o
  -9   3   3          5.52        177.60        33.95 o
  -8   3   3          2.08        174.21        36.03 o
  -7   3   3        104.10         99.82         4.74 o
  -6   3   3         42.77         38.18         4.39 o
  -5   3   3        847.82        782.99         9.80 o
  -4   3   3        668.73        584.72        10.76 o
  -3   3   3         91.28        131.92        19.12 o
  -2   3   3         61.45        219.35        15.13 o
  -1   3   3       1163.25       1346.00        84.99 o
   0   3   3        516.57        512.39         8.56 o
   1   3   3        372.76        266.13         5.89 o
   2   3   3        111.88        187.83        26.18 o
   3   3   3          9.04        315.70        47.39 o
   4   3   3          3.05          7.45         3.72 o
   5   3   3         40.76         48.23         5.51 o
   6   3   3        490.61        464.91        13.84 o
   7   3   3        548.24        526.83        12.42 o
   8   3   3        341.74        321.30         9.20 o
   9   3   3        387.11        366.66        41.63 o
  10   3   3        375.39        362.00        18.42 o
  11   3   3         65.12         65.00         4.01 o
  12   3   3         21.46         18.03         3.76 o
  13   3   3         62.51         35.15         3.63 o
  14   3   3        147.82        140.35         9.27 o
  15   3   3         32.68         36.49         4.15 o
  16   3   3          2.43          6.26         3.84 o
  17   3   3          8.94          5.35         3.74 o
  18   3   3          0.85          4.86         3.95 o
  19   3   3          0.89          1.44         4.02 o
  20   3   3          0.47          5.45         4.06 o
 -20   4   3          9.59          5.87         4.10 o
 -19   4   3         16.84         13.73         4.53 o
 -18   4   3         55.28         65.92         6.40 o
 -17   4   3          1.18          5.98         3.85 o
 -16   4   3        113.82         85.34         4.10 o
 -15   4   3         45.26         31.12         4.10 o
 -14   4   3          1.72         60.50        15.25 o
 -13   4   3         17.61         17.65         4.05 o
 -12   4   3        310.04        282.36        12.81 o
 -11   4   3         31.45         28.84         4.21 o
 -10   4   3        379.67        361.72        13.21 o
  -9   4   3         78.87         97.22         7.51 o
  -8   4   3         12.94         18.69         4.74 o
  -7   4   3        428.58        369.61         6.61 o
  -6   4   3         85.86         65.98         4.59 o
  -5   4   3         26.57         18.40         4.35 o
  -4   4   3          9.10          6.66         4.17 o
  -3   4   3        147.51        148.04         4.71 o
  -2   4   3         31.00         53.18         4.54 o
  -1   4   3         59.15         68.78         4.09 o
   0   4   3         78.95         67.38         3.76 o
   1   4   3         13.46         37.98         8.22 o
   2   4   3          0.90          1.21         3.54 o
   3   4   3          1.71          2.45         3.53 o
   4   4   3         40.62         44.98         5.51 o
   5   4   3        148.95        174.13        30.30 o
   6   4   3         71.64         73.94         3.98 o
   7   4   3         99.95         77.79         5.16 o
   8   4   3        162.80        150.83        13.97 o
   9   4   3        112.83        104.19         4.10 o
  10   4   3        136.29        136.05        18.00 o
  11   4   3         73.05         70.89         3.90 o
  12   4   3        170.61        168.45         7.19 o
  13   4   3        151.86        152.00         8.58 o
  14   4   3          2.24         -2.31         4.19 o
  15   4   3         19.09         16.33         3.99 o
  16   4   3         72.07         66.07         5.59 o
  17   4   3          0.44          3.89         3.91 o
  18   4   3          0.01          5.69         4.45 o
 -18   5   3          0.00          0.69         3.73 o
 -17   5   3         28.90         30.01         4.27 o
 -16   5   3          0.03          4.85         3.80 o
 -15   5   3          6.16          5.64         3.61 o
 -14   5   3          6.46          4.78         3.91 o
 -13   5   3        157.72        166.48         5.90 o
 -12   5   3          1.45          6.94         3.55 o
 -11   5   3         77.72         77.93         4.95 o
 -10   5   3          4.62         -6.22         6.22 o
  -9   5   3         42.08        261.94        75.23 o
  -8   5   3        299.73        274.47        13.17 o
  -7   5   3          5.20         84.45        18.13 o
  -6   5   3         64.47         59.41         4.14 o
  -5   5   3        335.27        339.75        10.73 o
  -4   5   3        124.40        113.82         4.64 o
  -3   5   3         18.32         23.98         3.93 o
  -2   5   3         29.00         22.17         4.05 o
  -1   5   3         53.74         50.15         3.82 o
   0   5   3         18.26         14.70         3.62 o
   1   5   3          0.63          1.99         3.96 o
   2   5   3          0.86          6.79         4.98 o
   3   5   3          9.86         86.89        18.71 o
   4   5   3          5.38          6.37         4.07 o
   5   5   3        306.91        300.89         9.38 o
   6   5   3          1.46         67.11        12.34 o
   7   5   3        840.36        873.14        31.75 o
   8   5   3        319.70        277.94        19.38 o
   9   5   3         19.13          7.27         3.62 o
  10   5   3          0.00          3.36         3.67 o
  11   5   3         10.41         16.53         8.52 o
  12   5   3          3.02         10.65         3.59 o
  13   5   3          0.00          1.45         3.78 o
  14   5   3          0.04          2.57         3.62 o
  15   5   3          1.52         -1.14         4.57 o
 -14   6   3          0.13          2.64         3.97 o
 -13   6   3          5.09          1.04         3.49 o
 -12   6   3          3.84          6.93         4.21 o
 -11   6   3          0.32          0.98         4.25 o
 -10   6   3         63.25         69.23         4.50 o
  -9   6   3         11.01         17.82         4.37 o
  -8   6   3         13.96         23.98        10.10 o
  -7   6   3         34.97         27.04         4.04 o
  -6   6   3         51.19         49.24         4.26 o
  -5   6   3         60.68         72.76         5.15 o
  -4   6   3         49.79         42.14         4.21 o
  -3   6   3         80.46         85.08         4.66 o
  -2   6   3         10.65         11.78         3.95 o
  -1   6   3         77.27         78.63         5.42 o
   0   6   3         96.12         97.50         4.45 o
   1   6   3          4.73         11.18         4.29 o
   2   6   3         10.88         10.71         4.12 o
   3   6   3         11.12          4.77         4.16 o
   4   6   3         60.45         40.28         4.42 o
   5   6   3          9.94          6.46         4.09 o
   6   6   3        275.47        270.07         8.17 o
   7   6   3          2.41          4.19         4.10 o
   8   6   3         48.05         38.50         4.54 o
   9   6   3         79.09         75.32         8.97 o
  10   6   3         75.33         84.58         5.45 o
  11   6   3          5.33          7.45         4.10 o
  12   6   3         35.34         29.01         4.42 o
  -8   7   3          6.60         10.98         3.68 o
  -7   7   3          7.96          7.55         3.84 o
  -6   7   3          7.64          7.40         4.13 o
  -5   7   3         12.08         11.96         4.17 o
  -4   7   3         28.79         27.62         4.21 o
  -3   7   3         27.40         21.12         3.98 o
  -2   7   3         88.63         70.11         4.39 o
  -1   7   3          7.81          7.21         4.61 o
   0   7   3         26.10         24.20         4.30 o
   1   7   3         32.81         25.30         4.67 o
   2   7   3         12.74         18.57         4.44 o
   3   7   3          0.83          1.85         4.17 o
   4   7   3          3.85          3.11         5.01 o
   5   7   3          4.99          6.86         5.17 o
 -24   0   4         90.38         79.04         6.33 o
 -23   0   4          9.12         13.93         8.54 o
 -22   0   4         93.08         93.48        10.30 o
 -21   0   4          8.92         13.22         8.43 o
 -20   0   4         59.82         50.34         5.39 o
 -19   0   4        331.78        315.66        12.08 o
 -18   0   4        448.01        456.25        19.78 o
 -17   0   4        984.39        881.57        15.77 o
 -16   0   4        964.33        905.32        21.67 o
 -15   0   4         23.28         29.48         5.01 o
 -14   0   4        160.54        146.39         6.31 o
 -13   0   4        100.17        100.26         6.19 o
 -12   0   4         75.44         82.02         6.57 o
 -11   0   4        559.91        575.77        18.43 o
 -10   0   4        407.29        399.31        15.42 o
  -9   0   4        634.30        665.33        12.16 o
  -8   0   4        926.78        766.32        13.34 o
  -7   0   4        495.57        453.71        13.87 o
  -6   0   4       3052.73       2677.14        45.49 o
  -5   0   4        566.79        537.55        14.79 o
  -4   0   4        558.91        462.43       113.34 o
  -3   0   4      14588.55      16764.41      1038.83 o
   0   0   4      38248.96      18343.78      1571.32 o
   1   0   4       1114.61       1012.30        60.13 o
   2   0   4       1389.97       1166.24       157.75 o
   3   0   4       1196.83       1440.27        45.78 o
   4   0   4       1104.90        910.79        96.36 o
   5   0   4        384.26        434.51        10.96 o
   6   0   4       1517.06       1671.16        16.54 o
   7   0   4       1036.36        988.20        22.48 o
   8   0   4       1435.65       1289.36       271.81 o
   9   0   4        182.63        227.17        11.85 o
  10   0   4         58.70         67.90         7.88 o
  11   0   4        397.08        364.01        16.42 o
  12   0   4         57.02         60.42         5.31 o
  13   0   4       1488.14       1372.36        23.68 o
  14   0   4       1578.13       1557.10        45.49 o
  15   0   4        996.47       1076.49        45.52 o
  16   0   4        139.64        155.06         7.24 o
  17   0   4         69.27         63.59         8.64 o
  18   0   4          3.49          4.46         4.45 o
  19   0   4          9.26         44.20         5.20 o
  20   0   4          5.87         10.71         4.65 o
  21   0   4         42.03         69.06         5.44 o
 -24   1   4          5.10         10.35         4.99 o
 -23   1   4          0.34          7.88         4.69 o
 -22   1   4         29.07         32.54         3.27 o
 -21   1   4          2.63          5.65         3.37 o
 -20   1   4         10.73         10.57         3.75 o
 -19   1   4         76.40         73.55         4.50 o
 -18   1   4        250.57        202.24         4.57 o
 -17   1   4        121.12        129.07         4.44 o
 -16   1   4         81.43         84.62         4.04 o
 -15   1   4         82.83         71.13         3.72 o
 -14   1   4         19.92         21.98         3.68 o
 -13   1   4         10.29         15.59         3.98 o
 -12   1   4        279.71        239.30         5.10 o
 -11   1   4         68.33         64.15         4.37 o
 -10   1   4       2014.79       2023.09        14.17 o
  -9   1   4        523.10        544.80         8.96 o
  -8   1   4        175.39        210.16         5.76 o
  -7   1   4        126.40        100.15         5.32 o
  -6   1   4        175.66        151.11         6.24 o
  -5   1   4        888.54        715.25        10.83 o
  -4   1   4       2068.52       1733.02        28.78 o
  -3   1   4      10306.35      11143.02       143.47 o
  -2   1   4       4461.26       4783.63       118.58 o
  -1   1   4       9059.40       9560.45       166.46 o
   0   1   4       6255.48       6943.28       216.86 o
   1   1   4        908.69        944.37        12.82 o
   2   1   4        712.78        643.12        19.07 o
   3   1   4        371.48        274.51         8.65 o
   4   1   4         77.36         74.23         4.85 o
   5   1   4        343.22        377.51         8.32 o
   6   1   4       1108.71       1083.90        21.12 o
   7   1   4        790.76        961.74        49.20 o
   8   1   4        125.05        106.29         5.29 o
   9   1   4        548.04        433.24        21.05 o
  10   1   4          4.94         13.17         4.05 o
  11   1   4          8.42         11.45         3.32 o
  12   1   4        138.73        135.13         6.21 o
  13   1   4        161.20        157.64         5.41 o
  14   1   4         56.59         67.51         3.79 o
  15   1   4         98.21         86.18         7.00 o
  16   1   4         99.55        103.07         5.88 o
  17   1   4         13.40         19.71         3.72 o
  18   1   4          4.54         10.96         3.52 o
  19   1   4         39.30         48.40         3.90 o
  20   1   4         11.50         14.41         4.24 o
  21   1   4          6.92         15.96         4.24 o
 -23   2   4         24.39         25.41         4.01 o
 -22   2   4         65.78         62.21         4.32 o
 -21   2   4         16.60         12.16         3.79 o
 -20   2   4         69.13         71.19         4.28 o
 -19   2   4         74.61         72.71         4.04 o
 -18   2   4         27.34         43.71         3.64 o
 -17   2   4        117.76        128.69         4.20 o
 -16   2   4         11.39         10.57         3.82 o
 -15   2   4         91.21         84.37         4.62 o
 -14   2   4         15.83         16.09         4.48 o
 -13   2   4        133.30        143.07         4.00 o
 -12   2   4         71.93         76.16         4.05 o
 -11   2   4        996.28        927.10        12.87 o
 -10   2   4         97.03        105.65         4.19 o
  -9   2   4       2419.67       2267.46        23.28 o
  -8   2   4        429.98        407.85         6.12 o
  -7   2   4        879.79        912.21        14.93 o
  -6   2   4        341.89        276.85         5.72 o
  -5   2   4        273.66        271.56         8.19 o
  -4   2   4        399.16        375.70         6.88 o
  -3   2   4       2758.89       2472.83        31.02 o
  -2   2   4        702.55        638.27        15.03 o
  -1   2   4        854.06        764.77        11.75 o
   0   2   4       1169.67       1219.44        41.16 o
   1   2   4        340.19        310.36         6.24 o
   2   2   4        612.31        542.49        22.90 o
   3   2   4        236.92        183.87         5.01 o
   4   2   4       1407.46       1497.02        31.68 o
   5   2   4       1043.58        992.27        19.82 o
   6   2   4        986.44       1114.33        30.18 o
   7   2   4        198.08        192.02         9.02 o
   8   2   4        520.63        516.22        15.95 o
   9   2   4         95.56        104.33         3.99 o
  10   2   4        309.68        316.32         6.69 o
  11   2   4         23.96         33.80         3.87 o
  12   2   4        229.23        198.38         5.87 o
  13   2   4         14.36         12.97         3.47 o
  14   2   4        301.83        281.56        12.79 o
  15   2   4         40.98         55.59         4.07 o
  16   2   4         32.65         34.00         3.97 o
  17   2   4         48.30         53.48         4.02 o
  18   2   4         10.45          7.93         3.75 o
  19   2   4         31.34         31.45         4.31 o
  20   2   4         10.03          5.74         4.27 o
 -22   3   4          2.63          7.03         4.32 o
 -21   3   4          3.48          2.77         4.08 o
 -20   3   4         24.38         19.14         3.69 o
 -19   3   4         48.04         43.46         4.31 o
 -18   3   4        138.88        122.98         4.80 o
 -17   3   4          4.39          5.95         4.25 o
 -16   3   4         69.03         60.81         4.44 o
 -15   3   4         26.86         25.49         3.85 o
 -14   3   4         15.22         13.51         3.92 o
 -13   3   4        109.12        105.23         5.10 o
 -12   3   4        496.22        455.53        13.04 o
 -11   3   4        128.89        140.29         5.18 o
 -10   3   4         85.61         96.04         4.32 o
  -9   3   4        111.44        112.30         4.82 o
  -8   3   4        475.60        420.70         9.38 o
  -7   3   4         48.65         48.40         4.67 o
  -6   3   4        104.37        105.87         4.83 o
  -5   3   4        106.26         84.27         4.60 o
  -4   3   4       2613.33       2385.81        34.91 o
  -3   3   4        153.62        154.10         4.63 o
  -2   3   4        658.68        710.12        20.17 o
  -1   3   4       1471.65       1495.63        28.81 o
   0   3   4         82.01         83.42         4.28 o
   1   3   4       1324.11       1274.37        39.31 o
   2   3   4        184.54        160.48         4.60 o
   3   3   4        114.85         91.41         4.04 o
   4   3   4        117.86        111.49         4.10 o
   5   3   4        340.70        309.65         4.82 o
   6   3   4        183.06        180.22         4.36 o
   7   3   4         82.02         77.89         3.57 o
   8   3   4        158.29        165.20         4.19 o
   9   3   4        308.38        300.54         4.57 o
  10   3   4        277.36        234.22         7.80 o
  11   3   4          6.42          7.03         4.03 o
  12   3   4         58.08         46.78         4.59 o
  13   3   4         84.81         76.27         5.69 o
  14   3   4          4.26          8.96         3.78 o
  15   3   4         63.59         46.77         4.99 o
  16   3   4         21.45         21.92         4.02 o
  17   3   4         21.96         26.38         4.16 o
  18   3   4          1.38          4.25         4.29 o
  19   3   4          6.71          3.47         4.17 o
 -20   4   4         10.57         15.06         4.28 o
 -19   4   4          0.16          4.33         4.61 o
 -18   4   4         20.11         19.11         4.30 o
 -17   4   4         38.35         29.64         4.21 o
 -16   4   4         30.66         38.09         4.24 o
 -15   4   4         73.38         73.83         4.30 o
 -14   4   4         34.39         34.70         4.28 o
 -13   4   4         42.05         56.87         4.33 o
 -12   4   4        234.91        241.06        14.75 o
 -11   4   4         42.58         47.58         4.58 o
 -10   4   4        313.09        296.72         5.23 o
  -9   4   4         97.80         91.46         4.39 o
  -8   4   4         81.58         66.62         4.25 o
  -7   4   4        206.16        216.32         5.19 o
  -6   4   4        499.63        451.06         6.89 o
  -5   4   4        101.35         99.05         4.67 o
  -4   4   4         16.24         17.75         4.05 o
  -3   4   4         67.14         65.80         4.16 o
  -2   4   4         19.10         15.85         3.83 o
  -1   4   4         22.19         17.92         3.79 o
   0   4   4         45.51         52.34         4.06 o
   1   4   4         35.54         35.61         3.89 o
   2   4   4         43.10         43.15         3.71 o
   3   4   4        274.59        243.34         6.65 o
   4   4   4        352.61        357.18         6.11 o
   5   4   4         41.82         35.27         3.51 o
   6   4   4         57.41         56.94         3.86 o
   7   4   4        340.44        319.69         4.94 o
   8   4   4         94.63        108.58         3.97 o
   9   4   4        117.32        122.27         5.04 o
  10   4   4        107.66        122.19         6.97 o
  11   4   4         87.91         86.37         4.69 o
  12   4   4         32.00         42.81         3.91 o
  13   4   4         52.99         72.36         3.87 o
  14   4   4         17.63         23.99         3.86 o
  15   4   4         46.10         48.62         4.16 o
  16   4   4          0.29          6.38         4.29 o
  17   4   4          4.66         10.69         4.54 o
 -18   5   4         23.45         35.65         4.05 o
 -17   5   4          3.14         12.26         4.13 o
 -16   5   4         26.43         27.94         4.19 o
 -15   5   4         17.44         20.60         4.27 o
 -14   5   4         65.25         58.57         4.44 o
 -13   5   4          0.85          2.79         3.99 o
 -12   5   4         43.04         39.47         4.21 o
 -11   5   4        195.89        210.86         9.13 o
 -10   5   4         87.08         96.27         7.56 o
  -9   5   4        186.78        172.55         4.87 o
  -8   5   4        199.71        191.30         4.64 o
  -7   5   4        419.81        406.30         9.22 o
  -6   5   4        464.22        424.46        16.14 o
  -5   5   4         84.99         75.08         4.31 o
  -4   5   4         15.26         17.15         3.88 o
  -3   5   4         57.43         52.36         4.23 o
  -2   5   4        113.13        136.99         6.43 o
  -1   5   4        290.04        325.18        16.82 o
   0   5   4         24.59         30.17         4.25 o
   1   5   4         16.23         17.65         4.19 o
   2   5   4         42.00         37.61         4.18 o
   3   5   4        434.73        431.04         8.49 o
   4   5   4        278.16        279.78         5.26 o
   5   5   4        476.58        443.67        18.06 o
   6   5   4        458.96        480.68        14.16 o
   7   5   4         88.05         95.83         4.42 o
   8   5   4         85.10         93.92         5.97 o
   9   5   4         39.52         34.98         3.72 o
  10   5   4          0.92          1.76         3.60 o
  11   5   4         35.06         36.72         3.78 o
  12   5   4         13.38         16.01         3.64 o
  13   5   4         67.75         68.65         4.99 o
  14   5   4          2.09          0.88         4.22 o
  15   5   4         12.63         21.76         4.73 o
 -14   6   4         12.03         11.36         3.85 o
 -13   6   4          8.73         13.72         4.23 o
 -12   6   4         34.98         24.71         4.28 o
 -11   6   4        122.81        114.89         6.52 o
 -10   6   4         13.41         16.75         3.97 o
  -9   6   4         36.72         50.79         4.04 o
  -8   6   4         22.40         18.79         3.81 o
  -7   6   4         98.37         98.16         4.27 o
  -6   6   4         14.42         10.34         3.88 o
  -5   6   4        131.80        119.35         5.33 o
  -4   6   4         30.53         29.26         3.92 o
  -3   6   4         72.47         72.57         4.35 o
  -2   6   4         30.89         31.51         4.08 o
  -1   6   4         24.45         21.45         4.31 o
   0   6   4         72.59         72.42         4.71 o
   1   6   4         13.30         18.76         4.21 o
   2   6   4        204.16        221.71         5.33 o
   3   6   4         14.03         14.88         4.06 o
   4   6   4        244.47        247.71         8.00 o
   5   6   4         26.44         23.43         4.01 o
   6   6   4         15.32         25.67         4.09 o
   7   6   4         16.18         23.84         4.21 o
   8   6   4         53.57         57.27         4.50 o
   9   6   4         15.16         12.01         4.43 o
  10   6   4          4.78          2.81         4.28 o
  11   6   4         24.81         33.96         6.65 o
  -7   7   4          1.45          7.22         4.14 o
  -6   7   4         11.88         11.74         4.15 o
  -5   7   4         78.45         74.32         4.75 o
  -4   7   4         25.85         27.13         4.27 o
  -3   7   4         50.57         38.40         5.04 o
  -2   7   4         53.58         47.01         4.79 o
  -1   7   4         60.51         59.07         4.85 o
   0   7   4         50.34         45.19         4.68 o
   1   7   4         35.09         32.08         4.65 o
   2   7   4         49.19         40.88         4.71 o
   3   7   4         27.12         25.77         4.86 o
   4   7   4          3.18          6.15         4.57 o
 -24   1   5          0.91          7.55         3.73 o
 -23   1   5          3.59         14.74         3.67 o
 -22   1   5          2.71          6.35         4.29 o
 -21   1   5        333.68        390.46         9.57 o
 -20   1   5        245.74        254.07         7.49 o
 -19   1   5        614.39        587.44        10.65 o
 -18   1   5          0.48        120.11         4.35 o
 -17   1   5         11.22         56.04         4.11 o
 -16   1   5          3.90          4.33         3.69 o
 -15   1   5        236.00        232.37         5.81 o
 -14   1   5         86.52         80.29         4.19 o
 -13   1   5        263.48        425.71         6.46 o
 -12   1   5        149.38        458.40         6.34 o
 -11   1   5          8.62         75.62         5.03 o
 -10   1   5        156.69        490.63         7.03 o
  -9   1   5       1201.85       1324.92        30.67 o
  -8   1   5          7.31        138.74        12.34 o
  -7   1   5        155.57        190.63         6.23 o
  -6   1   5          5.33        209.54        16.17 o
  -5   1   5       3541.09       3674.40       135.45 o
  -4   1   5       1613.87       1847.80        45.98 o
  -3   1   5      10953.91      12233.38       248.27 o
  -2   1   5       3207.19       3916.27       168.26 o
  -1   1   5       4428.07       8414.42       278.53 o
   0   1   5       1572.41       1942.57       141.62 o
   1   1   5       2784.87       3854.26       136.12 o
   2   1   5        636.77        541.17        12.22 o
   3   1   5         60.89        144.96         5.49 o
   4   1   5        421.99        382.70        23.69 o
   5   1   5        677.65       1054.96        35.46 o
   6   1   5       1145.44       1083.41        26.04 o
   7   1   5        171.48        156.08        10.48 o
   8   1   5        969.04        910.38        25.88 o
   9   1   5        557.94        639.49        11.50 o
  10   1   5          0.90         37.65         3.55 o
  11   1   5          9.46        102.32         5.98 o
  12   1   5          8.72          8.35         3.17 o
  13   1   5        112.73        115.04         3.78 o
  14   1   5        317.55        281.09        11.04 o
  15   1   5         15.72        275.79        14.65 o
  16   1   5        150.38        165.83         6.05 o
  17   1   5        112.54        214.86         9.02 o
  18   1   5          9.36         19.39         3.72 o
  19   1   5         28.76         34.26         4.00 o
  20   1   5         14.09         11.70         4.25 o
 -24   2   5          8.81         10.33         4.32 o
 -23   2   5          0.35          0.61         4.00 o
 -22   2   5         26.42         33.34         4.23 o
 -21   2   5         60.27         67.26         4.34 o
 -20   2   5          1.54          8.23         3.80 o
 -19   2   5        309.70        335.49        14.36 o
 -18   2   5        279.28        349.60        10.13 o
 -17   2   5         85.54        251.76         7.27 o
 -16   2   5         34.46         69.39         4.05 o
 -15   2   5         13.64         13.01         3.88 o
 -14   2   5          7.68         64.68         3.68 o
 -13   2   5         32.70         42.11         3.86 o
 -12   2   5        619.58        705.80        19.67 o
 -11   2   5          3.59          5.75         4.08 o
 -10   2   5          1.99         36.05         4.05 o
  -9   2   5        124.94        278.66         7.64 o
  -8   2   5        163.22        469.89         8.64 o
  -7   2   5       1807.62       1704.79        39.71 o
  -6   2   5        303.05        380.66         9.40 o
  -5   2   5        405.89        368.97         6.81 o
  -4   2   5         79.27         80.78         5.39 o
  -3   2   5       1682.83       1880.38        57.32 o
  -2   2   5        671.29        717.76        14.72 o
  -1   2   5        851.85       1307.57        48.77 o
   0   2   5          0.94         40.05         4.49 o
   1   2   5         29.32        186.95         5.20 o
   2   2   5        343.55        387.95         7.48 o
   3   2   5        307.35        987.20        31.90 o
   4   2   5        966.04        898.15        28.17 o
   5   2   5        546.53        539.14        13.28 o
   6   2   5         88.48         89.55         4.20 o
   7   2   5          5.19          4.53         3.81 o
   8   2   5        334.68        552.12        13.31 o
   9   2   5         42.54         42.10         3.75 o
  10   2   5        128.95        130.25         4.21 o
  11   2   5          0.03          6.16         3.21 o
  12   2   5        134.60        105.78         4.73 o
  13   2   5        528.22        497.78        14.72 o
  14   2   5        268.23        341.19        18.07 o
  15   2   5         79.26        157.23        12.95 o
  16   2   5         14.94         21.16         3.52 o
  17   2   5         49.28         58.94         4.32 o
  18   2   5          4.00          9.88         3.69 o
  19   2   5          7.46         11.80         4.13 o
  20   2   5          5.18          9.08         4.11 o
 -22   3   5         10.46         14.43         4.45 o
 -21   3   5          0.39          3.56         4.39 o
 -20   3   5          1.09          5.80         4.41 o
 -19   3   5          4.39          8.61         3.83 o
 -18   3   5        228.35        243.32         8.88 o
 -17   3   5          8.32          7.39         3.51 o
 -16   3   5          1.67          8.57         3.68 o
 -15   3   5         63.27         47.57         3.89 o
 -14   3   5         91.91        215.33         5.18 o
 -13   3   5         47.73         95.85         4.64 o
 -12   3   5         71.73        117.82         4.99 o
 -11   3   5        126.22        147.48         4.57 o
 -10   3   5        489.37        606.07        20.16 o
  -9   3   5        419.88        603.95        11.64 o
  -8   3   5        323.51        381.65        10.45 o
  -7   3   5         79.33         93.29         4.88 o
  -6   3   5         87.84        183.92         4.96 o
  -5   3   5         52.40         74.72         4.54 o
  -4   3   5         32.19         64.18         5.02 o
  -3   3   5        368.37        399.32        12.27 o
  -2   3   5        401.44        450.01        10.58 o
  -1   3   5        295.74        340.72         5.63 o
   0   3   5        111.66        118.53         4.41 o
   1   3   5        111.73        112.94         4.55 o
   2   3   5        397.89        358.55        10.70 o
   3   3   5          0.63         35.73         3.66 o
   4   3   5        175.10        305.84         7.37 o
   5   3   5        624.54        684.84        17.68 o
   6   3   5        544.30        640.27        14.83 o
   7   3   5         85.52        123.94         3.91 o
   8   3   5        182.68        154.65         4.19 o
   9   3   5        148.75        154.56         4.67 o
  10   3   5        312.58        329.50         5.54 o
  11   3   5         16.40         26.71         3.93 o
  12   3   5          4.20         19.82         3.98 o
  13   3   5          0.18          3.80         3.64 o
  14   3   5        147.57        182.91        10.44 o
  15   3   5         18.31         20.56         4.06 o
  16   3   5          0.03         -1.37         3.82 o
  17   3   5         30.88         32.64         4.26 o
  18   3   5          0.17          8.06         4.47 o
  19   3   5          1.17          5.21         4.34 o
 -21   4   5         31.87         21.50         4.88 o
 -20   4   5         23.69         30.26         4.49 o
 -19   4   5          1.59          6.80         4.77 o
 -18   4   5         11.63         14.23         4.56 o
 -17   4   5         12.76         22.79         3.93 o
 -16   4   5        156.54        212.82         6.54 o
 -15   4   5          2.06          6.43         4.24 o
 -14   4   5         63.16         76.95         4.70 o
 -13   4   5        222.67        259.41         7.60 o
 -12   4   5        708.78        731.39        27.61 o
 -11   4   5         84.48         89.20         4.31 o
 -10   4   5         63.05        106.67         4.43 o
  -9   4   5         31.19         28.41         4.03 o
  -8   4   5         22.66        283.01        11.79 o
  -7   4   5        617.81        565.97        16.64 o
  -6   4   5         44.19         36.39         4.32 o
  -5   4   5        365.19        335.68        11.06 o
  -4   4   5        530.28        493.10        13.26 o
  -3   4   5          0.41          3.96         4.10 o
  -2   4   5        228.96        283.27         7.62 o
  -1   4   5          0.59          2.10         3.88 o
   0   4   5         40.97        232.42         6.38 o
   1   4   5          5.15        140.81         4.87 o
   2   4   5          6.16         21.52         3.68 o
   3   4   5        138.14        299.89         7.59 o
   4   4   5        672.69        675.13        23.05 o
   5   4   5          3.01         13.16         3.31 o
   6   4   5        165.96        142.33         6.27 o
   7   4   5          2.94         40.55         3.67 o
   9   4   5        261.02        234.14        12.90 o
  10   4   5         47.41         54.20         3.68 o
  11   4   5          1.30          2.76         3.48 o
  12   4   5        211.87        253.25        15.62 o
  13   4   5         43.38         55.55         4.17 o
  14   4   5         18.91         28.46         4.19 o
  15   4   5          2.01          6.84         4.13 o
  16   4   5         18.71         29.71         4.41 o
  17   4   5          0.88          5.96         4.56 o
 -18   5   5          0.08         11.29         3.97 o
 -17   5   5         28.11         25.09         4.41 o
 -16   5   5         30.61         38.11         5.25 o
 -15   5   5          0.71         11.67         4.37 o
 -14   5   5          4.55         11.50         4.06 o
 -13   5   5         46.58         48.91         4.30 o
 -12   5   5         61.97         66.31         5.07 o
 -11   5   5         38.38         42.60         4.04 o
 -10   5   5        171.59        173.77         6.73 o
  -9   5   5        170.72        174.79         6.38 o
  -8   5   5         20.52         70.87         4.37 o
  -7   5   5         90.91        132.83         4.72 o
  -6   5   5        298.13        261.78         9.66 o
  -5   5   5         54.49         30.94         4.04 o
  -4   5   5          0.22         21.44         3.89 o
  -3   5   5         57.33         56.90         4.48 o
  -2   5   5         11.28         10.41         4.20 o
  -1   5   5          1.42         25.44         4.19 o
   0   5   5         65.25         61.78         4.40 o
   1   5   5          5.91         16.22         4.26 o
   2   5   5         12.57        127.21         4.92 o
   3   5   5        161.43        170.80         6.40 o
   4   5   5        173.68        173.47         6.23 o
   5   5   5        108.06        132.82         9.06 o
   6   5   5         25.58         90.54         4.12 o
   7   5   5         41.45         46.92         3.90 o
   8   5   5         44.16         45.27         3.81 o
   9   5   5          1.59         16.77         3.72 o
  10   5   5         18.40         27.23         3.73 o
  11   5   5         26.63         27.44         3.81 o
  12   5   5          0.73         12.07         3.37 o
  13   5   5          5.98         20.74         4.25 o
  14   5   5         41.67         40.02         4.44 o
 -14   6   5         42.75         44.96         4.73 o
 -13   6   5          0.81          6.53         4.21 o
 -12   6   5         54.16         51.03         6.64 o
 -11   6   5        306.82        292.65        18.41 o
 -10   6   5         48.82         45.47         4.21 o
  -9   6   5         27.97         28.16         4.01 o
  -8   6   5          2.60         77.62         8.08 o
  -7   6   5          3.97          8.43         4.00 o
  -6   6   5         28.39         38.19         4.27 o
  -5   6   5         28.38         33.10         4.37 o
  -4   6   5         48.52         62.95         4.90 o
  -3   6   5          1.46          7.79         4.17 o
  -2   6   5          5.49          6.88         4.40 o
  -1   6   5          1.14          6.71         4.17 o
   0   6   5         20.67         37.97         4.47 o
   1   6   5          0.36         11.77         4.04 o
   2   6   5         84.85         80.73         6.11 o
   3   6   5         26.45         19.36         4.11 o
   4   6   5        188.88        229.23         7.49 o
   5   6   5         26.78         31.03         4.18 o
   6   6   5          5.18         14.73         4.22 o
   7   6   5         15.66        124.62        11.62 o
   8   6   5          4.94         18.98         3.97 o
   9   6   5          9.60         11.25         4.37 o
  10   6   5         29.47         38.11         4.43 o
  -7   7   5          2.63          5.48         3.92 o
  -6   7   5          6.78         11.81         4.68 o
  -5   7   5          8.32         17.20         4.89 o
  -4   7   5          2.60          4.99         5.09 o
  -3   7   5          9.30         13.22         4.43 o
  -2   7   5          1.28          4.64         4.43 o
  -1   7   5          4.51          4.10         4.65 o
   0   7   5         13.89         16.13         4.52 o
   1   7   5         24.55         26.45         4.60 o
   2   7   5         24.93         17.81         4.53 o
   3   7   5          6.41         10.74         4.45 o
 -25   0   6          5.80         -4.36        11.86 o
 -24   0   6         23.06         22.14         5.45 o
 -23   0   6          0.14          5.77         5.09 o
 -22   0   6         17.17         17.14         6.95 o
 -21   0   6         10.17          7.07         5.25 o
 -20   0   6          7.48         16.05         5.46 o
 -19   0   6        760.86        813.24        64.86 o
 -18   0   6        289.48        314.29         7.78 o
 -17   0   6        592.63        523.56        27.79 o
 -16   0   6        555.62        597.99        33.81 o
 -15   0   6        141.25        171.16        22.73 o
 -14   0   6          7.39          3.63         6.28 o
 -13   0   6        287.50        308.49        16.77 o
 -12   0   6        381.36        400.24        21.88 o
 -11   0   6        995.86       1083.03       181.82 o
 -10   0   6        512.33        537.59       144.46 o
  -9   0   6        444.63        427.02        12.21 o
  -8   0   6         60.26         50.37         8.33 o
  -7   0   6        473.73        398.14        37.50 o
  -6   0   6        655.45        556.45        13.70 o
  -5   0   6       2390.84       1863.35       193.76 o
  -4   0   6       2097.76       1613.99        73.36 o
  -3   0   6       1335.22       1138.49        67.40 o
  -2   0   6        385.46        338.46        18.66 o
  -1   0   6       2368.42       2191.21        48.63 o
   0   0   6       2895.17       2584.55       200.74 o
   1   0   6        412.95        337.59        19.66 o
   2   0   6       1049.26        981.02        98.43 o
   3   0   6         10.25         20.43        11.21 o
   4   0   6        200.54        363.13        11.08 o
   5   0   6        772.88        769.19        21.08 o
   6   0   6        745.23        780.48       138.84 o
   7   0   6         66.55        175.69        86.93 o
   8   0   6         29.16        160.68        83.93 o
   9   0   6        118.21        119.08        13.27 o
  10   0   6          0.76          0.97        10.68 o
  11   0   6        194.51        128.66        12.25 o
  12   0   6        589.86        619.41        41.47 o
  13   0   6         54.20         53.91         6.61 o
  14   0   6        283.95        425.11       134.86 o
  15   0   6          2.26         11.10         4.97 o
  16   0   6         25.53         20.17         5.90 o
  17   0   6          3.81          6.25         5.70 o
  18   0   6          6.04          6.14         4.69 o
  19   0   6         69.08         51.84         5.01 o
  20   0   6         13.27         18.99         4.76 o
 -24   1   6          7.52          5.99         5.94 o
 -23   1   6          4.88         10.36         4.44 o
 -22   1   6          4.59         11.52         3.90 o
 -21   1   6          6.50          7.26         3.60 o
 -20   1   6         40.54         44.06         4.18 o
 -19   1   6         58.06         59.08         4.49 o
 -18   1   6        257.60        219.03        14.60 o
 -17   1   6         24.52         32.77         3.90 o
 -16   1   6         62.42         61.02         4.64 o
 -15   1   6        147.76        144.00         4.88 o
 -14   1   6        196.07        214.55        17.36 o
 -13   1   6        242.85        239.71         9.90 o
 -12   1   6         60.85         97.94        19.27 o
 -11   1   6          0.00        131.33        36.86 o
 -10   1   6        296.32        266.58         8.99 o
  -9   1   6        588.09        533.08        10.91 o
  -8   1   6         97.35        111.17         7.31 o
  -7   1   6         82.78        111.48        15.24 o
  -6   1   6         38.96         24.40         4.51 o
  -5   1   6         47.94         39.52         4.99 o
  -4   1   6         90.21         53.09         5.32 o
  -3   1   6        333.22        343.99         7.56 o
  -2   1   6        558.52        483.38         8.17 o
  -1   1   6         20.42         21.17         5.35 o
   0   1   6         26.28         20.91         4.88 o
   1   1   6         34.54         46.22         5.24 o
   2   1   6        571.87        629.33        14.91 o
   3   1   6        130.90        104.90         5.65 o
   4   1   6          2.13        178.39        84.01 o
   5   1   6         11.95         66.76        26.44 o
   6   1   6        418.33        356.27        13.12 o
   7   1   6        223.15        215.26         9.66 o
   8   1   6          7.69         81.64        33.95 o
   9   1   6        273.10        270.51        22.75 o
  10   1   6         43.65         57.97         8.68 o
  11   1   6         71.88         68.45         3.91 o
  12   1   6         34.55         27.79         3.64 o
  13   1   6       1008.01        919.71        34.34 o
  14   1   6          1.61          6.54         4.26 o
  15   1   6          1.25          6.18         3.44 o
  16   1   6          4.48          3.22         4.00 o
  17   1   6          8.41          8.12         3.69 o
  18   1   6          5.98          2.75         3.58 o
  19   1   6          2.73          9.43         3.96 o
  20   1   6          4.47          4.92         4.04 o
 -24   2   6         52.30         59.23         4.22 o
 -23   2   6          3.08          5.82         3.72 o
 -22   2   6         14.65         16.54         3.93 o
 -21   2   6         12.85         18.06         4.09 o
 -20   2   6        124.92        110.25         7.94 o
 -19   2   6         50.10         41.69         9.38 o
 -18   2   6        133.22        149.75         4.64 o
 -17   2   6          0.04          0.86         3.80 o
 -16   2   6         13.16         16.75         4.01 o
 -15   2   6         72.49         82.59         4.06 o
 -14   2   6         23.67         25.45         4.09 o
 -13   2   6         27.98         23.85         4.17 o
 -12   2   6         60.38         52.94         6.99 o
 -11   2   6        140.67        158.96         4.89 o
 -10   2   6        104.76        234.23        45.91 o
  -9   2   6        554.49        539.58        11.58 o
  -8   2   6        614.41        591.93        20.18 o
  -7   2   6        294.81        269.28         8.73 o
  -6   2   6          2.34          4.35         4.57 o
  -5   2   6         94.40        328.58        95.27 o
  -4   2   6        569.20        476.28        10.22 o
  -3   2   6        597.66        565.44        13.69 o
  -2   2   6         80.15        188.49        43.23 o
  -1   2   6         71.12        189.86        49.62 o
   0   2   6       1523.07       1449.43        30.35 o
   1   2   6          6.33         11.93         4.42 o
   2   2   6         67.51         81.90        10.82 o
   3   2   6        331.11        282.33        17.56 o
   4   2   6          0.28        187.28        84.25 o
   5   2   6        750.31        718.22        26.21 o
   6   2   6          4.15          1.43         4.68 o
   7   2   6        129.75        114.99         4.26 o
   8   2   6         31.53         33.79         3.90 o
   9   2   6         13.74         23.57         3.85 o
  10   2   6         97.70         88.57         5.53 o
  11   2   6         25.23         35.75         3.64 o
  12   2   6          7.68          7.17         3.62 o
  13   2   6          2.67          4.33         3.96 o
  14   2   6        256.31        259.68         8.58 o
  15   2   6         86.35         81.64         6.72 o
  16   2   6         21.22         21.83         4.01 o
  17   2   6          2.26          2.88         3.84 o
  18   2   6         10.22         21.40         4.06 o
  19   2   6          2.42          2.76         4.19 o
 -22   3   6          9.42         13.90         4.60 o
 -21   3   6          2.75          1.23         4.41 o
 -20   3   6          0.24          5.00         4.53 o
 -19   3   6         11.95         10.14         4.46 o
 -18   3   6         49.98         23.50         4.60 o
 -17   3   6         39.34         53.15        11.33 o
 -16   3   6          2.69          1.90         4.50 o
 -15   3   6          5.92          4.25         4.29 o
 -14   3   6        220.24        222.67        27.79 o
 -13   3   6         30.61         37.00         4.94 o
 -12   3   6        243.07        204.66        10.27 o
 -11   3   6         19.10         17.20         4.15 o
 -10   3   6        473.11        424.11        18.84 o
  -9   3   6        105.91         92.27         8.09 o
  -8   3   6          4.61          3.82         3.97 o
  -7   3   6         90.69         98.91        10.64 o
  -6   3   6         31.41         28.82         4.76 o
  -5   3   6        272.85        242.41         8.94 o
  -4   3   6         23.59         35.10         9.79 o
  -3   3   6         18.52         30.64         4.10 o
  -2   3   6         39.36         26.34         3.99 o
  -1   3   6        185.20        180.51         6.88 o
   0   3   6         33.01         61.80        15.07 o
   1   3   6         16.79         15.07         3.34 o
   2   3   6        280.21        212.38         4.26 o
   3   3   6          4.00          2.80         3.28 o
   4   3   6        351.32        315.72        10.98 o
   5   3   6        264.12        259.67        17.86 o
   6   3   6         89.81         98.51         3.83 o
   7   3   6        324.31        287.32        11.51 o
   8   3   6        162.42        166.87         5.64 o
   9   3   6        796.41        825.15        25.76 o
  10   3   6          0.68          2.72         3.60 o
  11   3   6         20.59         28.03         4.08 o
  12   3   6        432.40        380.71        24.68 o
  13   3   6        108.41        115.03         6.14 o
  14   3   6          1.53          2.07         3.50 o
  15   3   6         80.15         84.70         4.45 o
  16   3   6         20.74         27.60         4.00 o
  17   3   6         36.19         31.26         4.54 o
  18   3   6          6.82         14.71         4.42 o
 -21   4   6         17.32         15.88         5.04 o
 -20   4   6          1.99          1.02         4.29 o
 -19   4   6          1.82          1.49         4.37 o
 -18   4   6          0.48          9.41         4.52 o
 -17   4   6          0.15          1.83         4.33 o
 -16   4   6          8.91          9.56         4.28 o
 -15   4   6         95.24        111.02         5.45 o
 -14   4   6        271.73        247.75         9.13 o
 -13   4   6        568.34        521.25        21.60 o
 -12   4   6         62.61         66.13        10.14 o
 -11   4   6         33.72         29.24         4.33 o
 -10   4   6          6.72          8.98         4.12 o
  -9   4   6        116.03        198.64        50.17 o
  -8   4   6        325.99        248.86        11.94 o
  -7   4   6        134.75        117.20         4.49 o
  -6   4   6        297.30        299.14        14.55 o
  -5   4   6         85.95         91.00         4.69 o
  -4   4   6        162.02        152.42         6.57 o
  -3   4   6        448.76        401.83        17.01 o
  -2   4   6         56.80         87.66        17.82 o
  -1   4   6          2.12          4.06         3.72 o
   0   4   6        114.60         95.03         5.63 o
   1   4   6         40.70         49.28         4.42 o
   2   4   6          2.26          5.25         3.67 o
   3   4   6        318.05        295.86        10.90 o
   4   4   6        665.29        584.83        21.41 o
   5   4   6         47.90         53.29         3.73 o
   6   4   6          0.83          3.69         3.31 o
   7   4   6        238.74        248.96         8.85 o
   8   4   6        163.39        177.54        14.84 o
   9   4   6         25.85         29.55        11.59 o
  10   4   6         32.48         46.98         5.54 o
  11   4   6         46.32         28.97         3.92 o
  12   4   6         72.41         67.80         7.15 o
  13   4   6          1.27          7.93         4.02 o
  14   4   6         28.91         35.88         4.15 o
  15   4   6          1.96          7.26         4.02 o
  16   4   6          2.85          7.78         4.06 o
 -18   5   6         16.43         10.97         4.54 o
 -17   5   6         57.81         47.70         4.71 o
 -16   5   6          6.16          5.45         3.80 o
 -15   5   6          9.48         14.55         4.12 o
 -14   5   6         34.95         39.16         4.51 o
 -13   5   6          9.18         10.91         3.89 o
 -12   5   6          0.02          3.05         3.84 o
 -11   5   6        119.03        136.15         7.27 o
 -10   5   6         44.03         39.20         4.15 o
  -9   5   6         55.46         37.98         4.20 o
  -8   5   6          6.64          7.33         3.92 o
  -7   5   6         69.91         56.90         4.27 o
  -6   5   6         50.81         36.97         4.44 o
  -5   5   6        639.19        574.75        30.20 o
  -4   5   6        163.14        142.74         7.24 o
  -3   5   6          9.62         11.52         4.03 o
  -2   5   6         48.93         37.80         4.30 o
  -1   5   6         39.29         45.99         4.28 o
   0   5   6         47.13         67.19         7.89 o
   1   5   6        171.48        178.93         9.52 o
   2   5   6         27.05         19.37         3.96 o
   3   5   6         72.89        100.17         6.44 o
   4   5   6        146.04        148.59         7.46 o
   5   5   6          4.40          4.75         3.72 o
   6   5   6          3.69         15.04         4.26 o
   7   5   6         37.38         39.29         3.48 o
   8   5   6          8.65          9.46         3.67 o
   9   5   6          3.95          5.26         3.60 o
  10   5   6         51.62         48.91         3.70 o
  11   5   6         17.67         19.40         3.32 o
  12   5   6          0.79          4.03         4.51 o
  13   5   6          5.39          8.39         4.31 o
 -14   6   6        176.99        154.69        11.00 o
 -13   6   6         25.52         24.16         4.40 o
 -12   6   6         16.69         16.48         4.84 o
 -11   6   6         14.13          6.83         3.97 o
 -10   6   6         86.50         80.48         7.21 o
  -9   6   6         37.00         31.60         4.31 o
  -8   6   6          2.02          3.30         4.21 o
  -7   6   6         26.40         27.83         4.57 o
  -6   6   6          1.45         10.51         4.58 o
  -5   6   6          0.70          3.80         4.58 o
  -4   6   6         67.81         64.70         4.46 o
  -3   6   6         71.11         62.23         4.64 o
  -2   6   6         64.92         54.04         4.64 o
  -1   6   6          3.58         10.61         4.44 o
   0   6   6         15.58          6.75         4.02 o
   1   6   6          2.04          6.49         4.16 o
   2   6   6         14.36         14.76         4.12 o
   3   6   6        167.34        174.34        11.05 o
   4   6   6         48.25         47.62         4.36 o
   5   6   6         74.86         68.19         5.64 o
   6   6   6          0.94         -0.40         4.23 o
   7   6   6         17.89         17.62         4.09 o
   8   6   6          0.19          5.65         3.88 o
   9   6   6         42.16         41.35         4.28 o
  -6   7   6          1.98          5.05         4.82 o
  -5   7   6        155.18        132.19        15.58 o
  -4   7   6         11.85         11.76         4.98 o
  -3   7   6          7.49         10.41         4.70 o
  -2   7   6         23.45         28.24         4.60 o
  -1   7   6          7.64         12.87         4.65 o
   0   7   6         14.94         10.02         5.71 o
   1   7   6         11.48         19.97         4.69 o
 -24   1   7         22.39         25.40         3.87 o
 -23   1   7         28.04         29.12         4.41 o
 -22   1   7         43.47         46.89         6.75 o
 -21   1   7         64.60         74.77         4.41 o
 -20   1   7        103.38         99.48         4.75 o
 -19   1   7          0.07         -1.19         4.33 o
 -18   1   7         58.19         47.13         5.28 o
 -17   1   7         18.93         11.70         4.24 o
 -16   1   7        146.48        132.41         6.19 o
 -15   1   7          2.46          1.35         4.67 o
 -14   1   7        273.34        272.64        12.72 o
 -13   1   7        175.86        154.14         5.42 o
 -12   1   7          6.36         20.57        10.99 o
 -11   1   7         22.98         47.36         7.61 o
 -10   1   7          4.16        208.68        61.01 o
  -9   1   7        286.67        321.03        55.46 o
  -8   1   7        453.22        463.31        51.60 o
  -7   1   7        366.37        321.78         7.59 o
  -6   1   7         27.76         24.56         5.65 o
  -5   1   7         74.46         46.30         5.63 o
  -4   1   7       1569.76       1442.80        35.17 o
  -3   1   7        703.98        561.55        34.33 o
  -2   1   7        159.39        298.68        69.30 o
  -1   1   7        873.29        747.43        22.85 o
   0   1   7       1150.71       1025.62        14.93 o
   1   1   7        156.61        136.21         5.87 o
   2   1   7        363.82        359.31        12.29 o
   3   1   7        814.21        848.98        23.32 o
   4   1   7       1527.20       1508.56        54.57 o
   5   1   7        925.62        890.10        29.84 o
   6   1   7        164.71        166.01         4.95 o
   7   1   7        124.46        100.73         6.50 o
   8   1   7          2.75         11.42        10.07 o
   9   1   7         71.99         54.31         4.99 o
  10   1   7         70.09         62.31         4.76 o
  11   1   7          1.05          0.40         3.08 o
  12   1   7         79.19         59.36         3.90 o
  13   1   7        233.48        239.12         9.48 o
  14   1   7        255.73        212.48        13.41 o
  15   1   7        171.78        176.38         9.11 o
  16   1   7          0.82          0.31         3.57 o
  17   1   7          0.11          0.33         3.75 o
  18   1   7          6.54         12.10         3.93 o
  19   1   7         30.84         34.51         4.02 o
 -24   2   7         22.91         18.88         4.20 o
 -23   2   7         31.84         33.66         4.76 o
 -22   2   7          0.17          4.91         4.36 o
 -21   2   7        176.09        176.63         8.04 o
 -20   2   7          0.23          0.51         3.89 o
 -19   2   7          1.05         -0.80         4.10 o
 -18   2   7          2.93         -1.67         4.13 o
 -17   2   7        182.99        170.30         8.73 o
 -16   2   7         19.55         15.82         4.37 o
 -15   2   7         68.04         68.54         4.32 o
 -14   2   7         55.48         41.42         6.16 o
 -13   2   7        117.53        145.35        17.91 o
 -12   2   7        577.19        532.71        17.79 o
 -11   2   7        130.17        102.20         4.81 o
 -10   2   7        746.58        665.87        21.04 o
  -9   2   7         50.86         56.43         4.32 o
  -8   2   7         93.55         88.42         4.93 o
  -7   2   7          5.29         22.29         8.48 o
  -6   2   7        686.07        682.89        22.25 o
  -5   2   7       4259.36       4330.38       133.64 o
  -4   2   7          5.29        198.45        62.79 o
  -3   2   7       1073.46       1172.69        41.42 o
  -2   2   7        375.20        420.21        60.46 o
  -1   2   7        771.20        731.95        19.60 o
   0   2   7       1408.18       2157.41       292.42 o
   1   2   7        257.85        367.29        57.69 o
   2   2   7        137.35        137.68         6.68 o
   3   2   7         21.94         38.87         7.70 o
   4   2   7         27.05         28.90         4.46 o
   5   2   7        220.05        361.24        87.54 o
   6   2   7         35.60         51.22         5.32 o
   7   2   7         10.04        164.56        91.42 o
   8   2   7        207.49        182.48         8.98 o
   9   2   7         88.86         77.61         3.71 o
  10   2   7         23.38         22.75         3.77 o
  11   2   7          6.09          6.31         3.64 o
  12   2   7         33.10         35.78         9.75 o
  13   2   7        182.59        161.57        13.83 o
  14   2   7        103.32        112.23         4.83 o
  15   2   7        137.44        116.90         6.11 o
  16   2   7          0.04         -0.26         3.75 o
  17   2   7         28.84         22.95         4.05 o
  18   2   7          4.23          1.79         4.09 o
 -22   3   7         21.81         18.09         4.65 o
 -21   3   7          1.13          4.00         4.42 o
 -20   3   7          2.80          3.85         4.43 o
 -19   3   7          0.46          6.37         4.18 o
 -18   3   7         48.44         60.18         5.45 o
 -17   3   7         23.92         19.75         4.10 o
 -16   3   7         90.38         96.92         4.63 o
 -15   3   7         36.77         46.22         4.42 o
 -14   3   7        339.87        339.59        11.10 o
 -13   3   7        331.77        374.29        14.90 o
 -12   3   7          1.84         13.03         4.73 o
 -11   3   7         53.02         50.37         4.41 o
 -10   3   7         76.25        170.41        38.87 o
  -9   3   7        348.05        364.80        16.14 o
  -8   3   7        163.44        176.48        23.21 o
  -7   3   7          0.03         46.49        18.93 o
  -6   3   7          3.95         -1.21         4.31 o
  -5   3   7        206.55        187.16         4.97 o
  -4   3   7        333.54        300.73        10.31 o
  -3   3   7        938.15        937.18        34.33 o
  -2   3   7        187.93        252.93        47.59 o
  -1   3   7          0.43         58.67        21.42 o
   0   3   7         25.66         59.87        13.49 o
   1   3   7         28.24         30.88         3.80 o
   2   3   7        218.24        213.89         8.32 o
   3   3   7        282.23        264.60         9.85 o
   4   3   7         91.99        100.63        15.61 o
   5   3   7        432.73        417.01        16.15 o
   6   3   7         68.64         76.96         4.32 o
   7   3   7        165.45        150.57         9.00 o
   8   3   7        170.10        212.35        35.60 o
   9   3   7          4.79         57.53        31.37 o
  10   3   7        171.58        167.20         4.69 o
  11   3   7        102.09         73.80         6.45 o
  12   3   7         14.77         17.77         3.76 o
  13   3   7         42.59         36.12         4.01 o
  14   3   7          4.96         11.85         4.50 o
  15   3   7         40.15         35.04         4.61 o
  16   3   7         13.04          9.28         3.92 o
  17   3   7          8.16          6.19         4.17 o
 -21   4   7          0.51          1.78         4.14 o
 -20   4   7         26.01         25.81         5.25 o
 -19   4   7         22.86         15.29         4.59 o
 -18   4   7         76.51         52.53         5.03 o
 -17   4   7        112.01         91.28         6.62 o
 -16   4   7         20.87         26.28         4.61 o
 -15   4   7         10.51          6.65         4.60 o
 -14   4   7          0.75         -0.50         4.50 o
 -13   4   7          0.56          0.97         3.91 o
 -12   4   7        154.81        133.26         7.41 o
 -11   4   7          0.29          3.00         3.79 o
 -10   4   7        297.07        285.97        13.66 o
  -9   4   7         54.10         46.40         4.84 o
  -8   4   7        738.02        686.99        31.69 o
  -7   4   7        124.31        136.01         8.14 o
  -6   4   7         24.82         32.83         4.29 o
  -5   4   7        335.06        306.63        13.62 o
  -4   4   7          3.64          7.17         3.92 o
  -3   4   7          0.80          7.93         3.92 o
  -2   4   7        120.25        105.88         4.33 o
  -1   4   7         10.69          9.32         3.73 o
   0   4   7         54.38        107.65        27.12 o
   1   4   7         57.23         46.94         3.69 o
   2   4   7         98.47         99.62         7.62 o
   3   4   7        335.52        327.42        31.67 o
   4   4   7        155.79        151.72         6.53 o
   5   4   7         40.58         67.14        17.10 o
   6   4   7          0.04          5.30         3.40 o
   7   4   7        210.09        231.90         4.17 o
   8   4   7         55.76         58.43         4.02 o
   9   4   7        251.38        233.82        16.58 o
  10   4   7         65.18         81.45         7.02 o
  11   4   7         12.84         18.19         3.94 o
  12   4   7         12.13          6.06         3.76 o
  13   4   7         95.29         88.75         5.44 o
  14   4   7         69.66         71.46         5.32 o
  15   4   7          5.04          5.39         3.98 o
 -18   5   7          0.00          8.59         4.18 o
 -17   5   7         11.45         13.11         4.35 o
 -16   5   7          7.57          5.70         4.03 o
 -15   5   7         13.63         14.30         4.15 o
 -14   5   7         17.07         15.32         4.23 o
 -13   5   7         65.97         63.06         5.58 o
 -12   5   7          1.36          5.92         3.85 o
 -11   5   7         16.82          9.05         3.77 o
 -10   5   7        233.48        218.95        16.92 o
  -9   5   7          8.93         11.48         4.57 o
  -8   5   7          1.74          0.98         4.40 o
  -7   5   7         37.47         24.15         4.74 o
  -6   5   7          2.37          8.87         4.15 o
  -5   5   7         12.79         14.34         4.34 o
  -4   5   7         16.99          8.00         4.14 o
  -3   5   7         10.39          2.36         3.89 o
  -2   5   7         50.99         57.16         4.34 o
  -1   5   7         56.57         72.39         4.45 o
   0   5   7         65.86         60.37         4.25 o
   1   5   7          0.17          2.40         3.67 o
   2   5   7        127.68        120.58         4.20 o
   3   5   7         41.94         43.30         3.71 o
   4   5   7         56.36         49.85         3.75 o
   5   5   7        249.96        271.49        11.12 o
   6   5   7         61.05         60.49         5.10 o
   7   5   7          0.34          2.75         3.52 o
   8   5   7          4.04          5.24         3.65 o
   9   5   7          8.15          7.90         3.71 o
  10   5   7         42.54         47.80         4.15 o
  11   5   7          0.44          5.82         3.94 o
  12   5   7         20.96         20.08         4.65 o
 -14   6   7          0.42          9.71         3.96 o
 -13   6   7         43.46         45.73         4.27 o
 -12   6   7         46.08         42.32         3.98 o
 -11   6   7         10.10         23.44         9.75 o
 -10   6   7          0.00          0.95         4.66 o
  -9   6   7          9.91         12.60         4.53 o
  -8   6   7        142.31        141.25         9.87 o
  -7   6   7        147.38        137.36        13.35 o
  -6   6   7         96.50         76.89         7.06 o
  -5   6   7          7.35          2.91         4.26 o
  -4   6   7         19.28         20.19         4.38 o
  -3   6   7         58.72         62.21         4.44 o
  -2   6   7         14.07         16.33         4.04 o
  -1   6   7          9.47         13.61         4.04 o
   0   6   7         16.21         25.64         4.43 o
   1   6   7          3.54          7.98         4.62 o
   2   6   7          5.82          5.54         3.86 o
   3   6   7         31.21         22.92         7.77 o
   4   6   7         15.85         24.29         4.24 o
   5   6   7        133.51        121.48        10.10 o
   6   6   7        222.82        217.29        16.76 o
   7   6   7         47.48         51.60         5.60 o
   8   6   7          0.04          4.37         3.68 o
 -25   0   8         79.63         56.16         6.17 o
 -24   0   8         11.21         15.18         5.77 o
 -23   0   8          3.57         10.78         5.57 o
 -22   0   8         39.05         73.65        10.41 o
 -21   0   8          8.90         10.59         5.68 o
 -20   0   8        255.11        298.45        49.86 o
 -19   0   8        414.23        454.11         9.49 o
 -18   0   8        566.06        711.17       119.02 o
 -17   0   8        205.10        384.70        43.21 o
 -16   0   8        288.76        324.42        23.37 o
 -15   0   8       1197.86       1186.94       106.58 o
 -14   0   8        566.88        751.03        90.37 o
 -13   0   8        892.34        818.42        79.84 o
 -12   0   8        103.62        406.13        10.57 o
 -11   0   8         88.83        133.08        11.22 o
 -10   0   8         71.68        245.88         9.70 o
  -9   0   8       1496.51       1512.18        63.03 o
  -8   0   8       1176.05       1143.80        38.61 o
  -7   0   8        380.50        300.56        21.66 o
  -6   0   8         41.33        274.13        25.28 o
  -5   0   8         26.73        140.75        11.45 o
  -4   0   8        113.47        336.34        13.55 o
  -3   0   8        858.11       1041.21       163.96 o
  -2   0   8        458.08        443.76        67.44 o
  -1   0   8        156.83        240.18        24.47 o
   0   0   8        589.40        599.09        53.74 o
   1   0   8         50.96        205.63        10.50 o
   3   0   8        437.04       1062.66        63.20 o
   4   0   8        517.22        474.03        60.44 o
   5   0   8        198.91        211.06        35.54 o
   6   0   8        964.79        961.36        12.96 o
   7   0   8         45.83        442.61        28.36 o
   8   0   8        829.04        880.71        18.72 o
   9   0   8        359.09        664.47        46.78 o
  10   0   8        225.53        262.90        38.30 o
  11   0   8        675.18        614.59        29.40 o
  12   0   8       1013.64       1110.21        20.10 o
  13   0   8        228.52        297.01        10.69 o
  14   0   8        385.37        352.10        12.30 o
  15   0   8          9.23          4.18         5.67 o
  16   0   8        154.08        133.53         6.87 o
  17   0   8          0.87          0.27         4.11 o
  18   0   8         39.89         34.01         6.20 o
 -24   1   8          0.03          7.23         3.86 o
 -23   1   8          8.06          7.59         3.97 o
 -22   1   8          3.23          9.53         3.96 o
 -21   1   8         92.50         89.52         8.65 o
 -20   1   8         90.76         87.26         8.18 o
 -19   1   8         54.61         50.56         4.61 o
 -18   1   8         22.09         26.25         4.63 o
 -17   1   8        345.58        357.08        23.40 o
 -16   1   8         82.98        158.51        12.45 o
 -15   1   8         36.55         34.52         5.01 o
 -14   1   8         73.06         68.05         4.80 o
 -13   1   8         77.20        175.02         9.79 o
 -12   1   8        200.76        185.13         5.80 o
 -11   1   8          0.01         10.66         4.73 o
 -10   1   8         56.92        118.20         5.69 o
  -9   1   8         83.88        158.99         5.97 o
  -8   1   8         17.45         90.04         5.36 o
  -7   1   8        827.85        923.55        17.92 o
  -6   1   8        164.92        297.47        37.06 o
  -5   1   8       1967.09       1847.23        42.47 o
  -4   1   8       2225.33       2415.55        64.57 o
  -3   1   8       1090.53       1281.00        41.74 o
  -2   1   8       1222.15       1883.42       150.40 o
   0   1   8        476.82        556.62        22.82 o
   1   1   8        612.82        854.58        20.95 o
   2   1   8        200.59        208.21         5.51 o
   3   1   8        204.27        239.55         5.54 o
   4   1   8        144.44        145.33         6.37 o
   5   1   8         21.35         19.36         3.76 o
   6   1   8          1.79        101.94         4.17 o
   7   1   8        260.14        259.22         9.70 o
   8   1   8         13.85         39.91         3.96 o
   9   1   8         13.56         31.88         3.77 o
  10   1   8        250.53        243.35        10.40 o
  11   1   8        198.35        281.86        12.63 o
  12   1   8          5.84         12.47         3.46 o
  13   1   8          7.61         22.59         3.84 o
  14   1   8         24.14         44.17         5.36 o
  15   1   8         39.99         57.22         4.98 o
  16   1   8         15.75         16.59         3.56 o
  17   1   8          6.27          7.83         3.58 o
  18   1   8          2.37          6.06         3.63 o
 -24   2   8          9.12          5.81         5.34 o
 -23   2   8          0.93          8.64         4.53 o
 -22   2   8          0.08         19.34         4.33 o
 -21   2   8          0.07          2.64         4.14 o
 -20   2   8         15.77         36.35         4.45 o
 -19   2   8         27.06         32.98         4.33 o
 -18   2   8         22.09        138.27         5.15 o
 -17   2   8        188.53        180.08        10.12 o
 -16   2   8        313.06        352.22        29.39 o
 -15   2   8         37.11         41.77         4.54 o
 -14   2   8        166.19        172.08         7.26 o
 -13   2   8         67.10         76.31         4.69 o
 -12   2   8        147.06        127.73         5.04 o
 -11   2   8        291.48        379.90        10.66 o
 -10   2   8          1.72         10.09         4.06 o
  -9   2   8          7.10         50.90         4.37 o
  -8   2   8         99.42        135.91         5.17 o
  -7   2   8        172.50        169.68         4.98 o
  -5   2   8        220.48        233.75         8.81 o
  -4   2   8       1240.47       1193.03        15.08 o
  -3   2   8        163.42        185.31         6.44 o
  -2   2   8        391.14        716.36        35.06 o
  -1   2   8        187.51        204.25         7.42 o
   0   2   8        854.34        777.06        33.52 o
   1   2   8        139.32        154.83         5.27 o
   2   2   8        104.49        168.94         5.43 o
   3   2   8         84.48        104.44         4.93 o
   4   2   8          5.19          7.64         4.28 o
   5   2   8        398.43        438.13        14.39 o
   6   2   8         44.44         88.81         4.60 o
   7   2   8         28.85         38.82         4.56 o
   8   2   8         75.20        119.67         5.17 o
   9   2   8         39.43         50.91         3.85 o
  10   2   8        333.48        331.47         7.45 o
  11   2   8          9.24         84.11         5.21 o
  12   2   8        352.15        342.82        13.27 o
  13   2   8          2.96         10.46         3.74 o
  14   2   8         87.45         64.54         4.30 o
  15   2   8          0.41          1.95         3.75 o
  16   2   8         68.72         66.98         5.11 o
  17   2   8          0.28          4.98         4.14 o
 -22   3   8         37.92         42.31         5.08 o
 -21   3   8         47.24         46.56         4.75 o
 -20   3   8         72.26         65.04         5.42 o
 -19   3   8          4.37          6.35         5.05 o
 -18   3   8         42.30         40.35         4.00 o
 -17   3   8        103.16        107.33         9.51 o
 -16   3   8          3.07         93.28         4.92 o
 -15   3   8         23.22         39.39         4.33 o
 -14   3   8        395.82        440.48        20.42 o
 -13   3   8         75.78        145.46         5.40 o
 -12   3   8        215.71        220.40         6.76 o
 -11   3   8        101.57        140.18         6.34 o
 -10   3   8         57.31         47.04         4.70 o
  -9   3   8        753.58        701.29        32.93 o
  -8   3   8         69.68        237.42        10.66 o
  -7   3   8          0.01         64.07         4.61 o
  -6   3   8        237.63        213.23         9.64 o
  -5   3   8          1.25         71.70         4.49 o
  -4   3   8        576.95        487.29        15.80 o
  -3   3   8        382.92        484.58        15.96 o
  -2   3   8         42.06        232.14         7.85 o
  -1   3   8        180.50        167.89         6.34 o
   0   3   8          2.00         94.10         4.28 o
   1   3   8        186.61        153.97         6.19 o
   2   3   8        492.06        448.05        13.56 o
   3   3   8         83.87        323.49        23.75 o
   4   3   8         29.05         36.05         5.21 o
   5   3   8        211.24        208.26         8.89 o
   6   3   8          0.44         98.78         4.06 o
   7   3   8        149.39        155.87         4.76 o
   8   3   8        181.53        262.57        15.42 o
   9   3   8         78.14         61.66         4.08 o
  10   3   8        255.10        239.21         8.43 o
  11   3   8         94.26        110.56         4.39 o
  12   3   8          5.34         16.09         4.12 o
  13   3   8          8.03          5.50         3.86 o
  14   3   8         15.06         30.06         5.83 o
  15   3   8         31.39         36.11         4.21 o
  16   3   8         31.45         46.90         4.48 o
 -20   4   8         14.71          9.36         4.79 o
 -19   4   8          5.89          9.66         4.89 o
 -18   4   8          4.69         10.04         4.95 o
 -17   4   8          1.99          2.69         4.73 o
 -16   4   8          3.63          3.33         4.95 o
 -15   4   8          3.37          6.12         5.05 o
 -14   4   8          1.22         11.01         4.34 o
 -13   4   8          1.90         96.44         5.16 o
 -12   4   8         18.77         15.52         4.42 o
 -11   4   8         23.40         60.34         5.06 o
 -10   4   8        135.29        116.01         8.09 o
  -9   4   8        109.69        124.08         7.07 o
  -8   4   8         23.90         32.35         4.66 o
  -7   4   8        307.75        309.15        10.50 o
  -6   4   8         15.98         28.92         4.68 o
  -5   4   8        519.41        476.92        16.57 o
  -4   4   8          4.12         11.04         3.77 o
  -3   4   8         29.85         26.62         3.78 o
  -2   4   8         24.85         20.93         3.65 o
  -1   4   8         50.34        221.94        12.72 o
   0   4   8         61.11         64.26         3.57 o
   1   4   8        115.48        165.62         8.69 o
   2   4   8         18.19         32.79         3.62 o
   3   4   8         30.68         67.25         3.77 o
   4   4   8         57.37         87.41         3.73 o
   5   4   8        136.93        136.03         5.38 o
   6   4   8          9.72         12.55         3.18 o
   7   4   8        265.49        250.37         8.44 o
   8   4   8         13.76         19.79         4.00 o
   9   4   8         23.15         17.76         3.76 o
  10   4   8          4.65          3.12         3.46 o
  11   4   8          0.76          5.61         3.88 o
  12   4   8         12.20         22.17         3.87 o
  13   4   8         16.94         16.76         4.62 o
  14   4   8          0.23          2.09         4.19 o
 -18   5   8          0.21         -1.98         4.74 o
 -17   5   8          0.63          9.07         4.37 o
 -16   5   8         32.61         33.48         5.02 o
 -15   5   8          4.17          9.32         4.85 o
 -14   5   8         63.74         69.00         4.71 o
 -13   5   8         73.20         65.14         5.68 o
 -12   5   8          0.11          4.85         4.42 o
 -11   5   8         20.11         22.24         4.55 o
 -10   5   8          1.56         20.50         4.49 o
  -9   5   8          2.19        158.12        13.91 o
  -8   5   8        148.49        142.63        12.22 o
  -7   5   8         16.97         36.63         4.44 o
  -6   5   8        170.78        159.79        11.84 o
  -5   5   8         53.32         43.20         4.10 o
  -4   5   8          3.43          9.03         4.01 o
  -3   5   8        272.94        312.09        10.26 o
  -2   5   8         17.07         11.78         3.83 o
  -1   5   8          0.13         15.40         3.84 o
   0   5   8          6.16         66.78         3.81 o
   1   5   8         99.56         97.13         5.35 o
   2   5   8         32.57         66.39         4.11 o
   3   5   8        444.56        444.59        23.87 o
   4   5   8         74.64         66.55         4.85 o
   5   5   8         12.19         16.67         3.69 o
   6   5   8         32.32         27.74         3.61 o
   7   5   8         29.08         41.69         3.91 o
   8   5   8         28.47         44.13         3.97 o
   9   5   8          6.78          9.48         4.05 o
  10   5   8         10.16         16.19         4.19 o
  11   5   8          4.69         11.97         4.25 o
 -13   6   8         81.02         71.26         4.95 o
 -12   6   8         32.73         26.23         4.65 o
 -11   6   8         19.70         21.74         4.60 o
 -10   6   8          3.33          4.60         4.61 o
  -9   6   8          3.21          4.85         4.50 o
  -8   6   8          7.18         84.52         9.28 o
  -7   6   8          3.66         11.99         4.37 o
  -6   6   8         38.93         50.54         4.78 o
  -5   6   8          9.97         12.00         4.37 o
  -4   6   8          2.50         10.88         4.37 o
  -3   6   8          6.67          8.36         4.15 o
  -2   6   8         28.94         21.32         4.11 o
  -1   6   8          2.54          8.67         4.16 o
   0   6   8         69.54         60.62         6.30 o
   1   6   8         41.77         34.94         4.30 o
   2   6   8        247.75        257.43        17.61 o
   3   6   8         16.46         15.44         3.99 o
   4   6   8         24.35         21.52         4.21 o
   5   6   8         17.99         17.28         4.14 o
   6   6   8         34.07         25.92         4.29 o
   7   6   8         23.23         37.25         3.98 o
 -24   1   9          4.31          3.03         4.14 o
 -23   1   9         41.13         32.49         4.74 o
 -22   1   9          1.94          4.42         4.13 o
 -21   1   9         60.97         50.76         4.41 o
 -20   1   9         12.57         10.98         4.43 o
 -19   1   9         92.05         83.68        11.30 o
 -18   1   9         50.94         42.55         4.92 o
 -17   1   9        239.41        226.34        15.19 o
 -16   1   9        270.73        227.02        14.01 o
 -15   1   9        204.67        155.70        15.43 o
 -14   1   9        170.12        121.12         7.69 o
 -13   1   9          7.55         16.76         5.16 o
 -12   1   9         40.68         42.66         5.49 o
 -11   1   9        488.25        401.55        18.20 o
 -10   1   9        195.90        158.02         5.86 o
  -9   1   9        446.28        390.68        13.91 o
  -8   1   9        206.99        163.79         5.97 o
  -7   1   9       3696.46       3386.45        77.33 o
  -6   1   9       4022.93       3803.01       133.06 o
  -5   1   9       3355.96       2943.20        93.44 o
  -4   1   9       1544.56       1604.75        60.60 o
  -3   1   9       3236.05       3034.79        79.67 o
  -2   1   9       1320.21       1499.32        20.77 o
  -1   1   9       2861.79       2821.58        75.58 o
   0   1   9       1558.43       1687.85        27.95 o
   1   1   9        110.33        112.32         5.02 o
   2   1   9        227.79        260.82         8.08 o
   3   1   9        100.07        107.33         4.77 o
   4   1   9        190.43        234.48         8.13 o
   5   1   9         76.77         77.32         4.25 o
   6   1   9          4.13          9.63         3.86 o
   7   1   9         66.34         75.16         3.97 o
   8   1   9        121.23        102.25         4.23 o
   9   1   9        127.87        132.15         7.91 o
  10   1   9        259.02        278.06         9.13 o
  11   1   9         45.84         46.94         4.25 o
  12   1   9         39.29         37.94         4.28 o
  13   1   9          9.87         11.51         4.09 o
  14   1   9        155.33        107.99         5.81 o
  15   1   9          4.39          5.79         3.41 o
  16   1   9         18.76         22.25         3.66 o
  17   1   9         10.31          6.31         3.86 o
 -23   2   9         34.63         15.70         4.49 o
 -22   2   9         76.49         62.48         9.04 o
 -21   2   9        114.68        117.40        11.03 o
 -20   2   9        104.35        127.53         6.55 o
 -19   2   9         28.86         25.51         4.73 o
 -18   2   9        295.11        283.77        19.64 o
 -17   2   9         84.38         72.24         4.73 o
 -16   2   9        128.51        101.33         8.09 o
 -15   2   9        201.44        208.17        10.60 o
 -14   2   9         94.90         96.04         4.84 o
 -13   2   9         21.65         17.16         4.34 o
 -12   2   9        381.69        357.15        19.34 o
 -11   2   9          2.16          7.67         4.16 o
 -10   2   9        415.58        341.42        10.33 o
  -9   2   9         48.25         34.87         4.02 o
  -8   2   9        308.00        273.34         5.29 o
  -7   2   9        899.16        838.54        29.04 o
  -6   2   9        130.56        144.69         6.20 o
  -5   2   9        979.60        885.79        38.74 o
  -4   2   9        379.01        344.38        16.56 o
  -3   2   9        275.89        271.23         6.26 o
  -2   2   9        504.02        534.52        13.76 o
  -1   2   9        328.53        307.78        16.65 o
   0   2   9        399.85        431.35        21.81 o
   1   2   9        211.18        243.50         8.27 o
   2   2   9         19.03         19.83         4.51 o
   3   2   9        281.11        283.53        10.61 o
   4   2   9          5.17          8.36         4.30 o
   5   2   9        310.40        302.45         6.64 o
   6   2   9         31.53         18.26         3.73 o
   7   2   9        209.55        192.03        12.77 o
   8   2   9        150.25        142.25         7.57 o
   9   2   9         89.89         85.55         4.92 o
  10   2   9        198.73        171.06         4.27 o
  11   2   9        450.72        369.83        18.61 o
  12   2   9         35.67         35.60         3.45 o
  13   2   9         78.76         74.94         4.71 o
  14   2   9         57.60         72.54         4.65 o
  15   2   9         40.14         35.66         4.70 o
  16   2   9          7.97         10.41         3.70 o
  17   2   9         42.00         40.06         7.24 o
 -22   3   9         57.34         40.00         5.89 o
 -21   3   9          4.09          3.79         4.97 o
 -20   3   9         71.37         74.43         5.11 o
 -19   3   9         38.49         38.34         4.66 o
 -18   3   9          5.22         10.28         3.84 o
 -17   3   9        298.52        265.44        17.99 o
 -16   3   9         24.85         27.05         4.37 o
 -15   3   9         83.01         84.39         4.99 o
 -14   3   9        154.26        141.10         7.17 o
 -13   3   9        160.19        157.83         6.64 o
 -12   3   9        418.60        386.64        17.04 o
 -11   3   9        180.86        170.78         9.12 o
 -10   3   9        454.02        463.83        24.54 o
  -9   3   9          3.29          4.12         3.96 o
  -8   3   9          8.18          7.67         4.01 o
  -7   3   9        390.11        323.49        17.07 o
  -6   3   9         59.22         57.64         4.40 o
  -5   3   9        314.17        272.26        14.41 o
  -4   3   9         14.74         17.28         4.10 o
  -3   3   9         37.61         42.36         4.29 o
  -2   3   9        122.64        123.72         5.15 o
  -1   3   9         27.55         31.75         3.90 o
   0   3   9        281.89        255.48        12.19 o
   1   3   9          4.20          5.84         3.71 o
   2   3   9          1.54          2.51         4.13 o
   3   3   9       1157.09       1043.73        41.08 o
   4   3   9        276.03        236.94         9.08 o
   5   3   9        202.93        200.94        13.66 o
   6   3   9         83.72         81.49         4.63 o
   7   3   9        168.45        151.65         4.99 o
   8   3   9        210.40        203.88         7.65 o
   9   3   9         18.28         13.04         3.85 o
  10   3   9        184.30        162.73         5.20 o
  11   3   9          2.93          9.95         3.52 o
  12   3   9         95.51         98.75         5.76 o
  13   3   9         35.59         46.20         5.64 o
  14   3   9          8.16         12.78         4.61 o
  15   3   9         36.79         26.06         4.49 o
 -20   4   9         15.96         16.88         5.09 o
 -19   4   9          2.36          5.19         4.77 o
 -18   4   9         41.77         35.98         5.33 o
 -17   4   9         36.90         32.13         5.06 o
 -16   4   9         16.60         14.09         4.78 o
 -15   4   9         35.28         37.51         4.63 o
 -14   4   9        195.68        185.97        12.31 o
 -13   4   9         28.76         31.10         4.25 o
 -12   4   9        152.58        152.92        11.18 o
 -11   4   9         49.59         50.75         4.63 o
 -10   4   9        136.11        139.55        11.98 o
  -9   4   9        384.49        383.63        23.68 o
  -8   4   9        297.57        288.63        14.71 o
  -7   4   9        668.10        651.15        32.37 o
  -6   4   9         43.78         36.40         4.26 o
  -5   4   9          3.72          8.17         3.97 o
  -4   4   9         29.22         30.38         4.52 o
  -3   4   9         60.86         58.59         4.63 o
  -2   4   9          2.83         -1.29         4.25 o
  -1   4   9         17.10         15.13         3.29 o
   0   4   9        276.65        292.22         8.51 o
   1   4   9        268.06        290.91        13.84 o
   2   4   9        568.84        556.50        26.76 o
   3   4   9         61.11         56.93         3.61 o
   4   4   9        127.11        107.97         5.47 o
   5   4   9         73.74         86.46         4.10 o
   6   4   9         69.31         63.67         4.01 o
   7   4   9        104.71         96.76         5.87 o
   8   4   9         28.89         36.13         3.99 o
   9   4   9          7.39          8.05         3.64 o
  10   4   9         69.74         74.89         8.06 o
  11   4   9         16.29         17.89         3.85 o
  12   4   9          0.98          4.17         3.68 o
  13   4   9         10.78         14.59         3.98 o
 -17   5   9         11.79          8.71         4.94 o
 -16   5   9         47.22         35.67         5.20 o
 -15   5   9         37.58         36.49         4.72 o
 -14   5   9          1.20          5.17         4.39 o
 -13   5   9         20.97         15.20         4.50 o
 -12   5   9        185.20        165.37        18.31 o
 -11   5   9         28.05         23.28         4.72 o
 -10   5   9         57.94         49.21         5.66 o
  -9   5   9         54.70         43.79         4.78 o
  -8   5   9        205.66        172.29        14.79 o
  -7   5   9         33.69         21.43         4.15 o
  -6   5   9         12.72         12.80         4.00 o
  -5   5   9         19.15         17.83         4.02 o
  -4   5   9          9.22          7.19         3.99 o
  -3   5   9          3.61          3.08         3.64 o
  -2   5   9         43.08         46.94         4.39 o
  -1   5   9          4.97          4.81         3.76 o
   0   5   9         21.71         16.22         3.73 o
   1   5   9         98.23         86.48         5.97 o
   2   5   9         25.71         30.98         3.73 o
   3   5   9         22.85         30.14         3.64 o
   4   5   9         71.91         76.20         4.22 o
   5   5   9        162.76        172.53        10.79 o
   6   5   9         49.66         48.68         3.98 o
   7   5   9          2.04          4.68         4.25 o
   8   5   9         36.28         47.44         4.20 o
   9   5   9         19.91         21.17         4.41 o
  10   5   9         30.01         30.43         4.49 o
 -13   6   9         97.23         79.69         6.56 o
 -12   6   9         13.67         12.09         4.58 o
 -11   6   9         11.50         10.01         4.57 o
 -10   6   9          0.05         10.22         4.51 o
  -9   6   9         46.26         48.57         5.10 o
  -8   6   9         60.54         56.53         8.06 o
  -7   6   9         37.79         37.04         4.83 o
  -6   6   9          7.04          6.66         4.25 o
  -5   6   9          0.81          4.22         4.03 o
  -4   6   9         58.74         61.63         6.45 o
  -3   6   9         24.28         29.72         4.25 o
  -2   6   9          1.74          5.21         4.04 o
  -1   6   9         18.04         20.10         4.04 o
   0   6   9         29.79         21.75         4.26 o
   1   6   9         48.20         55.56         4.51 o
   2   6   9        115.90        126.85         8.79 o
   3   6   9          0.03          0.09         3.66 o
   4   6   9          4.65          2.40         3.96 o
   5   6   9         30.19         27.66         4.16 o
   6   6   9         63.24         58.98         5.80 o
 -24   0  10        116.70        119.87        30.14 o
 -23   0  10         26.17         24.07         6.31 o
 -22   0  10          9.18         16.16         6.48 o
 -21   0  10         23.46         13.44         6.29 o
 -20   0  10        215.35        239.83         8.05 o
 -19   0  10        371.62        341.38        20.87 o
 -18   0  10        339.16        323.43        31.31 o
 -17   0  10          0.84         21.24        11.88 o
 -16   0  10         61.73         62.76         7.29 o
 -15   0  10         49.69         90.10         7.81 o
 -14   0  10          0.01        100.06        38.61 o
 -13   0  10         51.70        134.15        57.03 o
 -12   0  10         37.71         44.36         7.80 o
 -11   0  10         23.39        100.62        32.02 o
 -10   0  10         11.10        310.76        43.29 o
  -9   0  10        312.36        880.25        72.32 o
  -8   0  10        378.52        300.98        13.09 o
  -7   0  10        205.25        350.56        11.26 o
  -6   0  10          0.09        239.56        35.26 o
  -5   0  10        226.41        279.15        38.34 o
  -4   0  10        432.52        510.18       103.91 o
  -3   0  10         86.49        180.11        50.21 o
  -2   0  10        672.93        578.64        18.95 o
  -1   0  10        336.78        440.42        11.71 o
   0   0  10          0.10        143.61        54.36 o
   1   0  10       1516.47       1340.38        50.43 o
   2   0  10       1093.05        831.67        12.46 o
   3   0  10        324.20        355.70         9.69 o
   4   0  10          0.04         16.09         7.22 o
   5   0  10        456.34        393.12        56.81 o
   6   0  10        340.52        306.15         8.74 o
   7   0  10        149.00        170.38         8.17 o
   8   0  10        119.09        101.49        10.36 o
   9   0  10         71.91         72.72         6.72 o
  10   0  10        116.61        186.80        35.91 o
  11   0  10          6.50        145.65        11.44 o
  12   0  10         72.18         84.29         6.60 o
  13   0  10         13.55         12.49        10.66 o
  14   0  10         33.79         20.64         5.50 o
  15   0  10          4.20         15.97         5.72 o
  16   0  10         39.32         24.61         5.50 o
  17   0  10          4.36          2.52         4.43 o
 -24   1  10          4.83          8.96         4.13 o
 -23   1  10          0.01         -0.60         3.82 o
 -22   1  10          1.07          1.27         4.19 o
 -21   1  10          1.76          6.99         4.17 o
 -20   1  10         55.23         53.41        13.98 o
 -19   1  10         25.87         72.33        15.57 o
 -18   1  10          0.20          6.71         4.63 o
 -17   1  10        296.26        268.58        31.94 o
 -16   1  10         35.09         26.99         4.98 o
 -15   1  10        210.66        174.01        12.57 o
 -14   1  10          4.10         39.51         5.03 o
 -13   1  10         93.81         63.95         5.85 o
 -12   1  10         38.30         27.94         5.19 o
 -11   1  10        115.35        100.84         5.38 o
 -10   1  10        199.07        171.82         7.05 o
  -9   1  10         63.39        103.87        10.95 o
  -8   1  10         31.61        228.75        31.22 o
  -7   1  10        130.56        115.28         5.73 o
  -6   1  10          4.70         10.55         6.06 o
  -5   1  10         34.54         57.91         5.08 o
  -4   1  10        430.77        491.22        36.24 o
  -3   1  10         70.25         62.93         4.90 o
  -2   1  10         60.54         62.87         4.82 o
  -1   1  10         15.37         41.73         7.71 o
   0   1  10        580.58        573.96        39.84 o
   1   1  10        229.26        199.44        10.14 o
   2   1  10         13.17         60.70        20.82 o
   3   1  10          2.05         45.18         8.75 o
   4   1  10         37.53         37.10         4.07 o
   5   1  10         27.33         41.99         5.37 o
   6   1  10        112.92        112.75         4.64 o
   7   1  10         12.43         82.61        12.20 o
   8   1  10         44.73         50.38         4.86 o
   9   1  10         14.47        104.80        17.10 o
  10   1  10         27.26         22.46         3.74 o
  11   1  10        202.54        162.08         7.05 o
  12   1  10         45.74         39.29         3.44 o
  13   1  10          0.06          5.37         3.47 o
  14   1  10          5.37          6.04         4.05 o
  15   1  10          8.16          2.87         3.49 o
  16   1  10          5.50          9.29         3.64 o
 -23   2  10         87.05         72.64         5.17 o
 -22   2  10         50.64         28.41         4.47 o
 -21   2  10          0.47          1.99         4.74 o
 -20   2  10         44.95         48.52        10.86 o
 -19   2  10          0.25          4.28         4.64 o
 -18   2  10          0.07          0.31         4.56 o
 -17   2  10         26.54         15.35         4.53 o
 -16   2  10          0.64        291.90        27.23 o
 -15   2  10          2.12         10.65         4.93 o
 -14   2  10          3.74         43.23         7.09 o
 -13   2  10          0.57          7.25         4.69 o
 -12   2  10         30.17         28.40         4.82 o
 -11   2  10         19.31         22.73         4.11 o
 -10   2  10          4.39         42.57         7.00 o
  -9   2  10         45.33         44.07         7.43 o
  -8   2  10         58.37         48.78         4.70 o
  -7   2  10        139.13        122.14        11.97 o
  -6   2  10          5.71        393.30        54.57 o
  -5   2  10        273.15        252.54        13.86 o
  -4   2  10         13.81         21.64         5.16 o
  -3   2  10          0.02        105.59        15.17 o
  -2   2  10       1049.11        981.52        32.86 o
  -1   2  10        129.22        131.48        10.65 o
   0   2  10          1.67         17.91         4.91 o
   1   2  10        128.80        109.47         5.41 o
   2   2  10        101.37        108.46         4.70 o
   3   2  10         67.33         44.27         4.64 o
   4   2  10         12.23         12.53         3.97 o
   5   2  10          8.08          8.64         3.70 o
   6   2  10        148.61        145.10         4.70 o
   7   2  10          3.92          9.79         3.80 o
   8   2  10        811.09        747.18        26.92 o
   9   2  10          2.39          4.62         4.49 o
  10   2  10         19.08         23.11         3.52 o
  11   2  10          3.13          4.71         3.67 o
  12   2  10         31.23         31.54         3.85 o
  13   2  10         20.34         16.91         3.81 o
  14   2  10         15.50         14.32         4.41 o
  15   2  10          4.85          6.81         7.14 o
  16   2  10          9.23          5.37         3.93 o
 -22   3  10          6.14          7.06         4.75 o
 -21   3  10          3.20          1.40         3.99 o
 -20   3  10         10.71          4.54         4.65 o
 -19   3  10          3.76          0.10         4.19 o
 -18   3  10         41.98         49.60         4.92 o
 -17   3  10        189.57        180.89        11.35 o
 -16   3  10        147.82        133.00        11.37 o
 -15   3  10         71.33        157.91        18.94 o
 -14   3  10         26.83         21.14         4.09 o
 -13   3  10         17.95         20.38         4.52 o
 -12   3  10        123.54         89.41         7.28 o
 -11   3  10        143.20        136.50        11.43 o
 -10   3  10         67.56         61.75         6.63 o
  -9   3  10         43.44         29.92         3.97 o
  -8   3  10         60.74         93.00        12.10 o
  -7   3  10        300.81        335.13        19.08 o
  -6   3  10         71.34         63.79         4.35 o
  -5   3  10         21.03         24.14         4.09 o
  -4   3  10          0.04          5.52         3.73 o
  -3   3  10         42.93         54.59         3.98 o
  -2   3  10         80.60         81.46         3.98 o
  -1   3  10        367.05        367.30         9.01 o
   0   3  10        262.13        185.80        12.95 o
   1   3  10         75.57         54.05         4.80 o
   2   3  10        133.82        122.40         7.50 o
   3   3  10         55.60         63.01         7.43 o
   4   3  10         65.32         82.06         6.67 o
   5   3  10         94.62         76.47         5.64 o
   6   3  10          0.90          7.10         4.65 o
   7   3  10        418.01        372.99         7.35 o
   8   3  10          7.90         48.84         9.68 o
   9   3  10         46.95         77.86        14.63 o
  10   3  10        102.04         97.71         4.64 o
  11   3  10          3.60          7.94         3.90 o
  12   3  10         18.66         22.87         3.87 o
  13   3  10         34.88         38.11         4.09 o
  14   3  10         41.35         30.44         4.43 o
 -20   4  10          0.35          2.41         4.58 o
 -19   4  10          4.68          2.65         4.70 o
 -18   4  10          0.46          4.29         4.64 o
 -17   4  10         56.36         53.11        11.29 o
 -16   4  10         74.25         53.45         6.07 o
 -15   4  10         60.62         62.90         5.69 o
 -14   4  10         13.83         18.86         4.36 o
 -13   4  10         26.54         30.41         4.55 o
 -12   4  10         15.94         17.86         4.08 o
 -11   4  10         12.78         13.34         4.29 o
 -10   4  10          8.10         43.31         6.96 o
  -9   4  10        252.04        197.44        10.10 o
  -8   4  10         18.63         55.05        11.50 o
  -7   4  10          0.14         23.87         5.75 o
  -6   4  10          2.10          9.37         4.04 o
  -5   4  10        220.35        208.84        13.07 o
  -4   4  10         35.25         25.95         4.09 o
  -3   4  10          8.59         49.87        15.20 o
  -2   4  10         26.57         19.81         3.78 o
  -1   4  10        127.20        125.33         7.37 o
   0   4  10        193.99        161.34        12.16 o
   1   4  10        114.52        119.18        10.17 o
   2   4  10        165.53        155.25         5.99 o
   3   4  10          1.82          5.70         3.79 o
   4   4  10          0.06          1.75         3.72 o
   5   4  10         77.67         79.37         4.42 o
   6   4  10         21.97         22.16         3.80 o
   7   4  10         36.78         36.67         4.07 o
   8   4  10        101.15         98.98         4.12 o
   9   4  10        184.53        149.01        10.82 o
  10   4  10         18.17         22.86         4.78 o
  11   4  10          3.44          0.08         3.89 o
  12   4  10          6.53         10.42         4.05 o
 -17   5  10          9.08         10.73         5.50 o
 -16   5  10         10.71          3.34         4.92 o
 -15   5  10         18.76         11.30         4.09 o
 -14   5  10          1.26          4.07         4.21 o
 -13   5  10         37.30         35.11         4.66 o
 -12   5  10         24.95         13.03         5.17 o
 -11   5  10          0.22          1.34         4.27 o
 -10   5  10         13.56         12.93         4.17 o
  -9   5  10          6.66          5.31         4.17 o
  -8   5  10         92.31         79.30         6.68 o
  -7   5  10        244.94        211.53        18.88 o
  -6   5  10         33.80         22.25         4.09 o
  -5   5  10         54.03         47.22         4.12 o
  -4   5  10         43.90         34.96         4.01 o
  -3   5  10         20.87         25.72         3.81 o
  -2   5  10         25.24         33.62         3.81 o
  -1   5  10          0.20         53.55        14.24 o
   0   5  10         33.13         22.86         3.92 o
   1   5  10          0.10          5.69         3.59 o
   2   5  10         12.31         13.19         3.60 o
   3   5  10         14.26         15.19         3.58 o
   4   5  10         40.80         47.33         6.66 o
   5   5  10         39.58         46.29         5.86 o
   6   5  10          2.10          2.39         4.08 o
   7   5  10          2.17          5.48         4.22 o
   8   5  10          7.34         10.24         4.31 o
   9   5  10         32.81         39.45         4.57 o
 -12   6  10         76.41         46.43         6.93 o
 -11   6  10          3.09          6.20         4.57 o
 -10   6  10          0.62          5.26         4.65 o
  -9   6  10          4.70         12.67         6.86 o
  -8   6  10          3.62         14.27         4.93 o
  -7   6  10         38.57         39.27         4.66 o
  -6   6  10          0.05         -1.38         4.04 o
  -5   6  10          7.81         12.82         3.82 o
  -4   6  10         25.72         14.40         4.13 o
  -3   6  10          0.51          0.05         4.03 o
  -2   6  10          0.06          5.56         4.11 o
  -1   6  10         11.18         15.52         3.91 o
   0   6  10         55.52         68.68         8.05 o
   1   6  10        144.75        177.31        12.46 o
   2   6  10          5.83         10.81         4.13 o
   3   6  10         38.99         36.78         4.68 o
   4   6  10          1.49          8.08         3.96 o
 -24   1  11          0.04         -0.96         4.59 o
 -23   1  11         10.64         12.09         4.18 o
 -22   1  11        192.77        165.64        20.33 o
 -21   1  11         58.41         48.22         4.49 o
 -20   1  11          0.10          3.27         4.73 o
 -19   1  11        123.56         97.80         6.74 o
 -18   1  11        135.99        118.43         7.62 o
 -17   1  11        149.19        112.53         9.67 o
 -16   1  11        409.22        339.05        24.92 o
 -15   1  11        139.89        142.97        19.61 o
 -14   1  11         65.44         50.65         5.20 o
 -13   1  11          0.32         -0.64         4.82 o
 -12   1  11        121.17         91.49         5.07 o
 -11   1  11        287.12        248.30        15.16 o
 -10   1  11         16.18        118.03        43.65 o
  -9   1  11        127.19        110.47        10.82 o
  -8   1  11          3.76          4.97         4.92 o
  -7   1  11        135.86        116.83         5.69 o
  -6   1  11        419.19        359.99         6.68 o
  -5   1  11        341.56        313.32        19.99 o
  -4   1  11        302.01        296.77        13.05 o
  -3   1  11       1268.86       1152.80        43.96 o
  -2   1  11        115.67        111.31         9.35 o
  -1   1  11         47.71         58.84        10.40 o
   0   1  11        244.13        253.87        14.93 o
   1   1  11        449.16        468.08        27.92 o
   2   1  11          1.59          2.26         4.98 o
   3   1  11         48.11         28.28         5.67 o
   4   1  11        157.05        163.61         6.12 o
   5   1  11          0.06          0.63         3.84 o
   6   1  11         43.57         43.68         6.11 o
   7   1  11        142.89        135.31         7.07 o
   8   1  11        287.16        244.63        13.43 o
   9   1  11         27.48         26.03         3.61 o
  10   1  11        152.13        109.56         9.74 o
  11   1  11        151.12        136.15        12.50 o
  12   1  11         61.61         47.69         4.03 o
  13   1  11         58.66         43.77         5.58 o
  14   1  11          8.07          5.28         3.90 o
  15   1  11          0.54          8.98         4.00 o
 -23   2  11         22.43         15.44         4.80 o
 -22   2  11          7.35          2.15         4.97 o
 -21   2  11          0.45         -0.54         4.61 o
 -20   2  11          9.33          9.34         4.71 o
 -19   2  11         54.90         44.75         4.86 o
 -18   2  11          0.25         -2.44         4.74 o
 -17   2  11        117.47        104.21        13.46 o
 -16   2  11         87.61         63.04         5.33 o
 -15   2  11        141.49        131.52         9.63 o
 -14   2  11        215.65        208.74        16.09 o
 -13   2  11          1.37         18.87         9.05 o
 -12   2  11          1.87          6.54         4.44 o
 -11   2  11         75.72         70.10         4.67 o
 -10   2  11         11.51         16.32         4.69 o
  -9   2  11          4.96         27.03         8.70 o
  -8   2  11        750.79        674.68        30.09 o
  -7   2  11        209.94        204.31         9.02 o
  -6   2  11          0.44         -2.10         5.11 o
  -5   2  11        468.96        414.00        20.55 o
  -4   2  11        518.18        495.35        30.15 o
  -3   2  11         58.87        141.71        49.11 o
  -2   2  11        310.22        318.53        20.09 o
  -1   2  11        176.30        157.77        17.22 o
   0   2  11        169.58        262.22        56.91 o
   1   2  11        159.24        137.14        12.07 o
   2   2  11          3.70          3.79         4.45 o
   3   2  11        149.95        147.24         8.54 o
   4   2  11          6.44          4.62         3.85 o
   5   2  11        151.90        149.46         4.73 o
   6   2  11          3.29          1.46         4.36 o
   7   2  11          0.07          3.48         3.75 o
   8   2  11         11.22         16.05         4.15 o
   9   2  11         87.47         78.58         5.36 o
  10   2  11         83.68         68.81         5.96 o
  11   2  11         31.51         29.60         3.82 o
  12   2  11          1.70          3.37         3.84 o
  13   2  11         56.77         50.22         6.61 o
  14   2  11          0.12         -0.08         3.92 o
  15   2  11          2.21          5.05         4.49 o
 -22   3  11          3.44          3.58         4.68 o
 -21   3  11          2.60          7.29         4.97 o
 -20   3  11          6.46         11.70         4.53 o
 -19   3  11         36.42         24.70         4.60 o
 -18   3  11          9.02         10.54         4.60 o
 -17   3  11         48.50         60.97         4.54 o
 -16   3  11         93.62         74.06         4.63 o
 -15   3  11         22.32         26.97         4.17 o
 -14   3  11          0.00          2.50         4.51 o
 -13   3  11         18.13         20.88         4.50 o
 -12   3  11        290.59        250.89        16.16 o
 -11   3  11        254.14        243.26        15.74 o
 -10   3  11         59.56         64.09         4.55 o
  -9   3  11        813.92        835.58        40.73 o
  -8   3  11         24.21         80.53        23.48 o
  -7   3  11        303.79        294.01        19.25 o
  -6   3  11         46.49         52.87         3.98 o
  -5   3  11        178.04        171.59        12.48 o
  -4   3  11          0.01          3.40         3.79 o
  -3   3  11        191.48        192.60         7.87 o
  -2   3  11         98.98         86.51         5.05 o
  -1   3  11          1.72         41.48        21.58 o
   0   3  11        413.72        375.91        14.25 o
   1   3  11        294.18        366.52        51.67 o
   2   3  11         49.54         54.51         4.54 o
   3   3  11         16.86         33.88        11.35 o
   4   3  11          0.05         -1.27         4.21 o
   5   3  11         52.64         41.48         4.09 o
   6   3  11         23.53         21.48         5.12 o
   7   3  11        135.32        116.58         4.44 o
   8   3  11        230.39        198.46         8.21 o
   9   3  11         25.14         24.32         4.17 o
  10   3  11         50.48         43.54         4.26 o
  11   3  11          0.64          1.86         3.65 o
  12   3  11         13.70         12.54         3.73 o
  13   3  11         61.70         44.42         5.47 o
 -20   4  11         25.64         16.48         7.72 o
 -19   4  11         11.74          8.27         4.99 o
 -18   4  11          2.19          3.73         4.59 o
 -17   4  11          7.81          7.91         4.65 o
 -16   4  11          6.28          8.62         4.21 o
 -15   4  11         18.64         16.05         4.11 o
 -14   4  11          0.04          5.53         4.09 o
 -13   4  11          4.26          5.53         4.08 o
 -12   4  11         50.08         33.19         4.05 o
 -11   4  11         10.50         15.90         4.17 o
 -10   4  11        180.43        181.31        12.19 o
  -9   4  11          3.48          2.43         4.07 o
  -8   4  11         83.77         70.62         5.84 o
  -7   4  11          0.30         -0.10         3.99 o
  -6   4  11          0.29          2.22         3.80 o
  -5   4  11          0.45          5.98         3.85 o
  -4   4  11         21.59         23.23         3.96 o
  -3   4  11         15.41         16.71         3.92 o
  -2   4  11         48.06         50.38         4.01 o
  -1   4  11        172.76        171.10         9.81 o
   0   4  11         39.03         37.39         3.96 o
   1   4  11        116.01         95.38         8.66 o
   2   4  11         20.26         18.56         3.78 o
   3   4  11         20.27         13.06         3.65 o
   4   4  11         19.36         20.12         3.67 o
   5   4  11          5.33          5.58         3.66 o
   6   4  11         21.34         17.41         3.40 o
   7   4  11         11.79         14.93         3.84 o
   8   4  11          0.94          8.80         3.70 o
   9   4  11         48.33         39.40         4.70 o
  10   4  11         23.56         11.06         4.34 o
  11   4  11         20.34         25.12         4.25 o
 -16   5  11         12.79         15.64         4.85 o
 -15   5  11          0.22          1.00         4.76 o
 -14   5  11          2.37          4.71         4.45 o
 -13   5  11         29.51         17.62         4.99 o
 -12   5  11         94.01         73.67         4.94 o
 -11   5  11          5.33          8.40         4.28 o
 -10   5  11          3.38          8.93         4.54 o
  -9   5  11         62.11         67.46         6.64 o
  -8   5  11         58.46         60.62         4.45 o
  -7   5  11          6.34          3.68         3.97 o
  -6   5  11          1.24          7.82         3.87 o
  -5   5  11          0.99          4.82         3.48 o
  -4   5  11         77.20         88.46         5.69 o
  -3   5  11          0.29          0.87         3.59 o
  -2   5  11         64.28         52.48         5.76 o
  -1   5  11          4.28          6.53         3.80 o
   0   5  11         47.73         34.74         3.79 o
   1   5  11         36.17         25.88         3.50 o
   2   5  11         90.84         98.76         8.66 o
   3   5  11          0.03          7.47         3.84 o
   4   5  11          1.66          5.29         4.04 o
   5   5  11         46.20         53.34         4.81 o
   6   5  11         13.43         21.69         4.32 o
   7   5  11         10.49         14.16         3.80 o
   8   5  11         20.68         17.96         4.23 o
 -10   6  11         16.93         11.70         4.78 o
  -9   6  11         29.81         21.17         4.92 o
  -8   6  11          2.46          2.91         4.31 o
  -7   6  11         25.05         22.92         4.24 o
  -6   6  11          0.26         -1.14         3.93 o
  -5   6  11          0.48          3.37         3.93 o
  -4   6  11          0.31          1.24         3.92 o
  -3   6  11          0.83          4.13         4.04 o
  -2   6  11          0.06          5.91         3.97 o
  -1   6  11          2.89         10.53         4.23 o
   0   6  11          0.14          2.85         3.98 o
   1   6  11          0.38          4.29         3.88 o
   2   6  11          4.87          8.23         4.05 o
 -24   0  12         15.06          5.92         6.64 o
 -23   0  12          0.09          5.67         6.42 o
 -22   0  12        291.55        259.03        46.73 o
 -21   0  12         15.33         21.36        10.53 o
 -20   0  12        408.84        418.74       118.52 o
 -19   0  12        124.15        104.33        22.38 o
 -18   0  12         44.28         55.92         7.73 o
 -17   0  12       1387.36       1239.61       250.10 o
 -16   0  12        299.26        211.89        26.99 o
 -15   0  12         77.62        165.23        33.02 o
 -14   0  12          5.99        106.10        13.11 o
 -13   0  12          2.35          8.99         6.94 o
 -12   0  12         97.56        134.36         8.00 o
 -11   0  12        874.55        877.84        48.55 o
 -10   0  12        169.19        261.05        12.77 o
  -9   0  12         30.97        125.77         6.35 o
  -8   0  12          0.34        153.79         9.90 o
  -7   0  12         72.23        119.25        38.98 o
  -6   0  12          5.25         40.30         9.43 o
  -5   0  12        726.60        583.05        45.80 o
  -4   0  12        215.09        432.77        11.82 o
  -3   0  12         10.90         17.66         8.57 o
  -2   0  12        226.51        160.69        33.53 o
  -1   0  12        351.26        303.88        29.31 o
   0   0  12        295.46        224.87        23.15 o
   1   0  12        463.44        424.71        24.67 o
   2   0  12        573.59        795.97        51.90 o
   3   0  12        162.74        197.61         8.84 o
   4   0  12         18.01         15.90         6.67 o
   5   0  12        317.61        240.83        67.94 o
   6   0  12        332.55        286.98        35.97 o
   7   0  12          0.07        115.26         7.83 o
   8   0  12         17.83        580.69       121.79 o
   9   0  12        144.75        110.49         7.86 o
  10   0  12         45.40         56.25        11.15 o
  11   0  12          0.47        151.82        11.20 o
  12   0  12         91.93         56.20        12.88 o
  13   0  12         14.37        139.23        12.77 o
  14   0  12         22.96         22.29        11.54 o
 -23   1  12         56.52         34.51         4.78 o
 -22   1  12         13.85         14.71         4.70 o
 -21   1  12         25.42         24.76         4.62 o
 -20   1  12          0.48          2.07         4.91 o
 -19   1  12         87.92         65.38         5.03 o
 -18   1  12         76.50         72.26        10.86 o
 -17   1  12          1.46         28.16         5.78 o
 -16   1  12          4.59         11.85         4.61 o
 -15   1  12          0.62         29.28         5.25 o
 -14   1  12         18.71         26.43         5.08 o
 -13   1  12         55.72         64.03         5.11 o
 -12   1  12         49.81         55.26         4.94 o
 -11   1  12          2.42         13.06         5.16 o
 -10   1  12         94.00        100.00         5.36 o
  -9   1  12        214.16        170.60         7.72 o
  -8   1  12          5.74         20.27         4.95 o
  -7   1  12         87.41         85.33         6.17 o
  -6   1  12         45.08         39.11         4.55 o
  -5   1  12          2.63         79.58        10.01 o
  -4   1  12        208.52        181.88         9.01 o
  -3   1  12         10.75         20.10         6.27 o
  -2   1  12          2.17         37.99         4.67 o
  -1   1  12         40.48         32.00         4.68 o
   0   1  12         45.79        101.90        16.41 o
   1   1  12         27.84         64.32         6.88 o
   2   1  12         11.04         13.13         4.24 o
   3   1  12         10.73         31.17         4.09 o
   4   1  12          4.83         36.48         3.85 o
   5   1  12         51.09         47.41         4.18 o
   6   1  12        104.67         83.91         4.43 o
   7   1  12          0.55          6.22         4.00 o
   8   1  12         92.58         95.76         5.38 o
   9   1  12         16.30         37.81         6.53 o
  10   1  12          0.03         29.17         8.55 o
  11   1  12         57.63         42.97         4.95 o
  12   1  12          0.10          5.40         4.06 o
  13   1  12         23.42         19.90         4.51 o
  14   1  12         14.34         17.78         4.21 o
 -23   2  12          0.98          2.91         4.32 o
 -22   2  12         37.55         37.04         5.02 o
 -21   2  12         20.68         32.44         4.89 o
 -20   2  12          7.21          9.55         4.80 o
 -19   2  12        159.16        134.40        10.85 o
 -18   2  12         91.36         86.34        13.64 o
 -17   2  12        152.40        137.56        12.31 o
 -16   2  12        134.96        131.77        12.42 o
 -15   2  12         65.81        122.44        11.19 o
 -14   2  12          6.47         16.94         5.13 o
 -13   2  12         62.95         56.71         5.16 o
 -12   2  12          3.13         72.59         5.08 o
 -11   2  12        123.80        154.78         6.18 o
 -10   2  12        692.90        615.47        35.74 o
  -9   2  12         36.18         20.38         4.41 o
  -8   2  12         35.35         27.08         4.90 o
  -7   2  12        227.53        227.11         6.04 o
  -6   2  12        296.46        298.70         9.74 o
  -5   2  12          0.00        137.35         5.54 o
  -4   2  12        418.91        325.20        16.06 o
  -3   2  12        183.79        260.44        17.02 o
  -2   2  12        147.76        181.23        17.26 o
  -1   2  12         30.24         32.84         4.96 o
   0   2  12         28.87         26.55         4.28 o
   1   2  12         43.40        287.69        25.02 o
   2   2  12        268.77        241.13         9.08 o
   3   2  12        207.82        184.32         9.39 o
   4   2  12         69.03         63.43         4.64 o
   5   2  12         52.92         53.58         4.10 o
   6   2  12        168.55        161.75        11.55 o
   7   2  12          0.01         66.55         4.41 o
   8   2  12         70.34         82.08         6.80 o
   9   2  12          5.87         34.16         5.01 o
  10   2  12          0.26         75.56        20.28 o
  11   2  12         44.92         33.31         3.85 o
  12   2  12          1.31          6.41         3.85 o
  13   2  12          4.10          4.30         3.82 o
 -21   3  12          0.77         -1.83         4.44 o
 -20   3  12         37.06         39.02         6.12 o
 -19   3  12          2.06          5.73         4.89 o
 -18   3  12          3.13          8.43         4.77 o
 -17   3  12          4.93          9.61         4.76 o
 -16   3  12         32.59         50.46         5.91 o
 -15   3  12          1.34          5.00         4.32 o
 -14   3  12         55.64         60.12         4.61 o
 -13   3  12          2.10          1.88         4.39 o
 -12   3  12         23.24         25.57         4.54 o
 -11   3  12        216.78        198.72        10.98 o
 -10   3  12        227.04        228.80        13.32 o
  -9   3  12         13.38        100.68         4.51 o
  -8   3  12          1.58          2.44         4.33 o
  -7   3  12         71.76         94.96         6.02 o
  -6   3  12          6.20         34.18         4.92 o
  -5   3  12          8.79         11.49         4.45 o
  -4   3  12         18.17         25.42         4.45 o
  -3   3  12         97.31         74.27         5.14 o
  -2   3  12        143.14        124.38         5.14 o
  -1   3  12          1.73          4.81         4.62 o
   0   3  12        206.93        228.67        13.28 o
   1   3  12         10.47         98.39         6.69 o
   2   3  12         12.87         81.80         4.94 o
   3   3  12          1.13          9.40         4.33 o
   4   3  12          3.15          6.84         4.27 o
   5   3  12         13.41         23.04         5.10 o
   6   3  12          4.62          6.46         4.65 o
   7   3  12         83.34         77.50         7.54 o
   8   3  12          1.79          7.37         3.41 o
   9   3  12          6.27         10.98         4.15 o
  10   3  12          5.29         10.84         3.96 o
  11   3  12         56.86         55.29         4.57 o
  12   3  12         16.41         18.67         4.90 o
 -19   4  12          4.16          4.49         4.69 o
 -18   4  12          3.35          7.82         4.65 o
 -17   4  12          2.98          3.96         4.04 o
 -16   4  12         20.75         20.40         4.49 o
 -15   4  12          0.04          3.59         4.44 o
 -14   4  12          9.71         26.87         4.45 o
 -13   4  12          5.87         30.62         4.35 o
 -12   4  12        210.77        200.33        13.99 o
 -11   4  12          5.04          6.72         4.21 o
 -10   4  12          1.58         22.11         4.17 o
  -9   4  12        187.34        171.52         9.92 o
  -8   4  12         58.22         59.75         4.25 o
  -7   4  12        227.78        237.48        17.68 o
  -6   4  12          0.51          2.41         3.97 o
  -5   4  12          0.42         52.44         6.10 o
  -4   4  12        141.60        125.37         9.03 o
  -3   4  12         19.52         12.25         3.81 o
  -2   4  12         57.50        115.86        14.27 o
  -1   4  12         62.56         73.38         7.86 o
   0   4  12          1.10         71.84         6.74 o
   1   4  12         80.32         67.74         4.79 o
   2   4  12         27.26         24.64         4.61 o
   3   4  12         29.77         85.91        11.39 o
   4   4  12         86.08         93.71         6.77 o
   5   4  12        114.64        103.44         4.41 o
   6   4  12          0.24          9.60         3.93 o
   7   4  12          8.36          7.55         4.08 o
   8   4  12          0.12          5.72         4.08 o
   9   4  12          4.03          4.67         3.93 o
  10   4  12          2.52          2.03         4.38 o
 -15   5  12         11.61          9.98         5.05 o
 -14   5  12          4.90          5.22         3.01 o
 -13   5  12          9.39          9.20         4.54 o
 -12   5  12          6.78          6.92         4.35 o
 -11   5  12         29.11         17.89         4.11 o
 -10   5  12         23.64         33.54         4.23 o
  -9   5  12         51.45         49.34         4.06 o
  -8   5  12         80.69         66.23         7.34 o
  -7   5  12          1.12          4.73         3.93 o
  -6   5  12          0.24          1.63         3.80 o
  -5   5  12         38.95         35.22         3.94 o
  -4   5  12          0.14          5.57         3.47 o
  -3   5  12          7.76          3.76         3.69 o
  -2   5  12          5.57          5.15         3.61 o
  -1   5  12          5.41         25.86         3.65 o
   0   5  12         32.02         29.32         4.57 o
   1   5  12         82.71         81.24         6.99 o
   2   5  12          0.82          0.56         4.13 o
   3   5  12          3.44          2.52         4.17 o
   4   5  12         24.49         24.42         4.23 o
   5   5  12          0.03         -1.16         4.10 o
   6   5  12          5.45          9.61         4.18 o
  -8   6  12          8.92          6.94         4.35 o
  -7   6  12          3.24          8.28         4.28 o
  -6   6  12          9.23         13.63         4.20 o
  -5   6  12          2.12          1.26         3.75 o
  -4   6  12          1.28          7.35         3.92 o
  -3   6  12          1.46          7.07         3.91 o
  -2   6  12         17.92          9.12         4.09 o
  -1   6  12          0.33          4.29         4.05 o
 -23   1  13         13.51         11.85         4.97 o
 -22   1  13          2.40          4.79         4.54 o
 -21   1  13          1.29          2.96         4.60 o
 -20   1  13         14.47         13.24         4.77 o
 -19   1  13         30.35         29.56         5.29 o
 -18   1  13         74.37         70.25         8.04 o
 -17   1  13        257.14        220.24         6.13 o
 -16   1  13         27.22         18.42         5.16 o
 -15   1  13        135.25         96.84         7.49 o
 -14   1  13        194.00        194.15        10.31 o
 -13   1  13        123.61        112.51         8.84 o
 -12   1  13         81.38         63.71         5.19 o
 -11   1  13        346.87        302.45         9.43 o
 -10   1  13         11.77         11.30         4.59 o
  -9   1  13        819.86        704.75        29.56 o
  -8   1  13        931.05        861.67        31.61 o
  -7   1  13         92.00         90.97         4.93 o
  -6   1  13         11.51         11.55         4.35 o
  -5   1  13          9.45          5.50         4.39 o
  -4   1  13         20.18         21.33         4.29 o
  -3   1  13        152.78        149.21         9.79 o
  -2   1  13        363.16        453.47        17.25 o
  -1   1  13        342.81        396.02        24.68 o
   0   1  13         20.84         21.86         4.30 o
   1   1  13        242.70        259.92        11.90 o
   2   1  13         96.44         80.60         4.39 o
   3   1  13        113.12        114.39         4.48 o
   4   1  13        438.44        387.51        18.11 o
   5   1  13         55.17         58.07         4.08 o
   6   1  13         19.28         25.54         3.59 o
   7   1  13        531.16        506.55        47.73 o
   8   1  13        102.42        111.51         7.22 o
   9   1  13         69.82         64.34         5.49 o
  10   1  13          9.17          9.51         3.81 o
  11   1  13          1.30          5.24         3.74 o
  12   1  13          2.69          1.39         3.94 o
  13   1  13         16.99         10.98         3.42 o
 -22   2  13          2.76          7.36         4.82 o
 -21   2  13         41.24         36.39         5.06 o
 -20   2  13          1.77          3.17         4.45 o
 -19   2  13        194.49        167.49        14.00 o
 -18   2  13        134.03         96.67        15.67 o
 -17   2  13         96.68        101.99        13.53 o
 -16   2  13        142.06        127.25         8.26 o
 -15   2  13         36.89         29.21         4.98 o
 -14   2  13        105.08         55.86         4.84 o
 -13   2  13         26.10         16.25         4.82 o
 -12   2  13         20.31         18.02         4.78 o
 -11   2  13        103.46        112.27         7.32 o
 -10   2  13        200.76        212.23         9.47 o
  -9   2  13        120.26        120.71         6.02 o
  -8   2  13         35.06         21.69         4.87 o
  -7   2  13        669.98        600.66        28.27 o
  -6   2  13        392.24        414.08        20.23 o
  -5   2  13         36.89         40.82         4.74 o
  -4   2  13        517.09        495.94        25.42 o
  -3   2  13        525.40        525.76        12.86 o
  -2   2  13         19.95         12.95         4.73 o
  -1   2  13        299.74        255.28         5.51 o
   0   2  13        283.88        281.73        17.63 o
   1   2  13         41.46         66.20         4.74 o
   2   2  13         26.70         24.95         4.41 o
   3   2  13         10.53         10.49         3.72 o
   4   2  13         41.06         34.46         4.02 o
   5   2  13         73.24         62.31         4.50 o
   6   2  13        230.46        249.48        13.38 o
   7   2  13        116.38        129.83         7.65 o
   8   2  13         91.70         79.56         4.01 o
   9   2  13        226.21        176.53        10.39 o
  10   2  13          0.84          5.51         4.32 o
  11   2  13         51.24         47.14         4.01 o
  12   2  13          7.07          7.34         3.79 o
 -21   3  13         58.20         37.65         6.63 o
 -20   3  13         15.31         15.34         5.25 o
 -19   3  13         68.88         71.27         6.44 o
 -18   3  13         26.70         26.82         5.41 o
 -17   3  13          6.16          5.86         4.49 o
 -16   3  13         85.08         72.81         6.10 o
 -15   3  13        210.05        181.34        13.39 o
 -14   3  13         65.33         58.49         5.23 o
 -13   3  13         16.21         18.69         4.62 o
 -12   3  13         21.22         25.77         5.01 o
 -11   3  13        131.10        147.70         7.96 o
 -10   3  13         38.47         32.27         4.90 o
  -9   3  13         75.44         76.64         8.16 o
  -8   3  13         75.89         89.09         5.10 o
  -7   3  13          4.86          9.35         4.25 o
  -6   3  13         11.07         11.00         4.50 o
  -5   3  13         68.69         60.65         4.63 o
  -4   3  13         16.56         16.04         4.80 o
  -3   3  13          8.55          8.37         4.63 o
  -2   3  13        144.07        124.37         5.22 o
  -1   3  13         35.36         51.30         4.79 o
   0   3  13         65.64         70.68         7.80 o
   1   3  13        324.66        308.65        15.50 o
   2   3  13          8.98         13.05         4.53 o
   3   3  13         41.54         40.12         4.84 o
   4   3  13         48.42         49.99         4.26 o
   5   3  13        233.34        207.42        12.07 o
   6   3  13         90.72         88.57         7.01 o
   7   3  13         11.36          4.00         4.65 o
   8   3  13         57.78         54.09         3.94 o
   9   3  13         28.70         31.69         4.90 o
  10   3  13         31.31         27.33         8.88 o
  11   3  13         30.99         27.03         4.36 o
 -18   4  13         15.50         16.95         4.58 o
 -17   4  13         20.44         21.97         4.53 o
 -16   4  13          5.11          4.28         4.43 o
 -15   4  13          0.21          1.46         4.27 o
 -14   4  13         56.49         39.52         4.52 o
 -13   4  13         20.73         16.85         4.23 o
 -12   4  13         95.52         92.00         4.55 o
 -11   4  13          0.37          6.51         4.00 o
 -10   4  13         53.41         58.21         4.22 o
  -9   4  13         14.59         15.87         4.15 o
  -8   4  13         20.43         18.96         4.05 o
  -7   4  13          2.59          4.87         3.82 o
  -6   4  13         22.18         28.43         3.84 o
  -5   4  13         22.11         12.76         4.28 o
  -4   4  13         24.37         29.11         4.21 o
  -3   4  13          3.46          3.87         4.35 o
  -2   4  13          8.16         11.22         4.21 o
  -1   4  13          5.84          9.64         4.13 o
   0   4  13         54.44         62.97         4.17 o
   1   4  13          0.94          5.93         4.13 o
   2   4  13        181.76        153.27        11.61 o
   3   4  13          8.22          9.76         4.56 o
   4   4  13         73.00         59.46         6.39 o
   5   4  13          0.53          4.46         4.06 o
   6   4  13          2.00          7.15         4.20 o
   7   4  13         31.55         36.46         5.03 o
   8   4  13         33.89         43.22         6.00 o
 -14   5  13          7.89          9.36         4.29 o
 -13   5  13         21.77         20.60         4.25 o
 -12   5  13         15.32         18.68         4.23 o
 -11   5  13         20.27         11.54         4.24 o
 -10   5  13         86.41         79.86         8.28 o
  -9   5  13         36.25         39.73         4.67 o
  -8   5  13          1.86          7.92         4.32 o
  -7   5  13          0.57          4.19         4.45 o
  -6   5  13         16.08         15.59         4.46 o
  -5   5  13          3.34          5.59         4.15 o
  -4   5  13         17.46         18.27         3.67 o
  -3   5  13          0.85          1.21         3.57 o
  -2   5  13          4.32          7.90         3.56 o
  -1   5  13         57.60         71.98         6.47 o
   0   5  13         49.70         61.86         4.58 o
   1   5  13          9.00         13.22         4.17 o
   2   5  13         16.02         22.98         4.34 o
   3   5  13         53.98         63.44         4.95 o
   4   5  13          3.48          7.59         4.12 o
 -23   0  14         11.98         13.59         6.96 o
 -22   0  14          0.23          9.87         7.19 o
 -21   0  14         36.34         32.04         7.01 o
 -20   0  14         30.08         52.93         7.68 o
 -19   0  14         39.52         26.31         9.44 o
 -18   0  14          1.97          0.46        12.07 o
 -17   0  14         23.91         17.47         7.23 o
 -16   0  14         39.53        163.37        25.91 o
 -15   0  14         64.84        116.19        12.74 o
 -14   0  14        172.83        279.50        39.47 o
 -13   0  14        179.94        181.52        14.88 o
 -12   0  14         47.58         31.38         6.42 o
 -11   0  14          1.36         14.12         6.19 o
 -10   0  14        777.13        928.83        98.73 o
  -9   0  14         30.44        240.17        13.73 o
  -8   0  14        762.40       1010.78        63.62 o
  -7   0  14          4.02        150.98         9.11 o
  -6   0  14          0.36         18.49         7.68 o
  -5   0  14         24.70         27.90         7.12 o
  -4   0  14        337.41        264.79        29.90 o
  -3   0  14       1014.01       1182.79        70.90 o
  -2   0  14        600.32        490.91        21.74 o
  -1   0  14       1121.21       1162.65        34.54 o
   0   0  14          4.69         12.22         7.43 o
   1   0  14          0.06         11.24         7.47 o
   2   0  14        102.01        147.32         8.16 o
   3   0  14        435.64        390.35        31.22 o
   4   0  14        166.83        182.13         8.03 o
   5   0  14        451.74        433.54        10.38 o
   6   0  14         23.29         31.29         7.85 o
   7   0  14          0.65          3.70         6.70 o
   8   0  14          0.97         10.81         5.75 o
   9   0  14        135.27        126.47         7.60 o
  10   0  14          2.22         21.28         6.71 o
  11   0  14         29.46         36.96        14.85 o
  12   0  14         60.67         41.07         9.40 o
 -23   1  14          7.04          9.36         5.02 o
 -22   1  14         15.15         14.75         4.86 o
 -21   1  14         11.92         14.63         5.02 o
 -20   1  14          7.21         12.67         4.49 o
 -19   1  14         33.38         29.59         5.43 o
 -18   1  14          1.79          7.10         4.94 o
 -17   1  14         25.41         19.26         5.10 o
 -16   1  14         24.53         26.65         4.85 o
 -15   1  14          6.19         19.36         4.48 o
 -14   1  14          0.77          7.14         4.74 o
 -13   1  14         13.06         13.05         4.78 o
 -12   1  14          3.65          8.85         4.65 o
 -11   1  14         41.78         34.11         5.18 o
 -10   1  14         19.61         16.29         5.06 o
  -9   1  14         30.45        154.04         6.56 o
  -8   1  14          3.10         10.21         4.77 o
  -7   1  14         13.29         22.51         4.43 o
  -6   1  14         44.79         70.66         6.75 o
  -5   1  14        105.95        112.75         4.82 o
  -4   1  14         24.77         23.48         4.32 o
  -3   1  14         17.97         13.81         4.26 o
  -2   1  14        383.85        345.16        14.31 o
  -1   1  14         44.31         39.43         4.50 o
   0   1  14         12.06         18.30         4.31 o
   1   1  14         13.71         14.64         4.09 o
   2   1  14          2.29          1.90         3.82 o
   3   1  14          0.48         -0.62         3.71 o
   4   1  14         39.11         41.80         4.21 o
   5   1  14         43.31         45.60         4.14 o
   6   1  14          2.30          3.27         4.00 o
   7   1  14          4.84          4.42         3.48 o
   8   1  14          4.07         11.18         3.93 o
   9   1  14         33.77         31.10         3.81 o
  10   1  14          7.49          7.38         3.76 o
  11   1  14          2.52          5.67         3.50 o
  12   1  14          0.11         10.24         4.44 o
 -22   2  14         28.07         19.85         5.35 o
 -21   2  14          0.44          3.91         5.07 o
 -20   2  14          9.84         18.47         5.82 o
 -19   2  14         29.05         24.28         6.35 o
 -18   2  14          6.20         18.18         5.48 o
 -17   2  14          2.81        154.47        32.17 o
 -16   2  14          6.50         24.77         4.83 o
 -15   2  14         18.71         46.50         4.73 o
 -14   2  14         88.31        101.01         9.13 o
 -13   2  14        114.44        103.74         5.49 o
 -12   2  14          0.07         15.71         4.94 o
 -11   2  14         16.61         12.85         4.83 o
 -10   2  14        261.90        254.83        20.41 o
  -9   2  14         52.04        155.88        15.28 o
  -8   2  14         85.88        124.14        11.79 o
  -7   2  14         51.91        309.87        18.63 o
  -6   2  14         11.20         21.63         4.61 o
  -5   2  14          9.67          9.38         4.61 o
  -4   2  14        698.88        597.93        33.11 o
  -3   2  14        137.90        139.97         5.32 o
  -2   2  14        327.42        283.71         6.55 o
  -1   2  14        250.44        250.84        10.36 o
   0   2  14          3.51          7.60         4.50 o
   1   2  14         40.57         35.99         3.96 o
   2   2  14         40.82         64.59         5.96 o
   3   2  14         91.45         85.07         5.48 o
   4   2  14        109.55        117.96         4.49 o
   5   2  14         71.00         58.77         4.44 o
   6   2  14        513.29        489.34        27.63 o
   7   2  14          0.92          4.65         4.09 o
   8   2  14         40.16         37.36         4.22 o
   9   2  14         71.40         64.46         8.15 o
  10   2  14          3.75          1.62         4.69 o
  11   2  14          0.05          3.01         4.58 o
 -20   3  14          8.81          6.38         5.38 o
 -19   3  14         23.86         20.95         5.24 o
 -18   3  14          0.45         35.56         9.36 o
 -17   3  14          0.89          2.27         4.61 o
 -16   3  14          8.61         16.81         5.09 o
 -15   3  14          0.14          5.01         4.53 o
 -14   3  14          3.82          6.68         5.08 o
 -13   3  14         49.22         60.49         6.49 o
 -12   3  14          3.86         19.01         4.97 o
 -11   3  14         59.15         48.78         5.01 o
 -10   3  14        306.20        274.56        22.86 o
  -9   3  14         29.35         73.10         9.78 o
  -8   3  14         55.72        275.05        20.07 o
  -7   3  14          0.10         29.54         7.59 o
  -6   3  14          8.10         19.39         4.47 o
  -5   3  14          1.84          4.65         4.25 o
  -4   3  14         77.83         82.11         9.25 o
  -3   3  14        597.40        604.19        31.33 o
  -2   3  14        159.15        122.91         5.90 o
  -1   3  14         39.10        142.23        19.81 o
   0   3  14         20.36         27.37         4.81 o
   1   3  14         55.30         50.98         4.62 o
   2   3  14         74.72         71.41         4.59 o
   3   3  14          0.20          2.80         3.80 o
   4   3  14          1.39          0.47         3.79 o
   5   3  14         44.11         42.13         4.35 o
   6   3  14          2.19          3.68         3.88 o
   7   3  14         98.54         97.42         8.92 o
   8   3  14          0.01          7.21         5.12 o
   9   3  14          3.30          5.17         4.13 o
 -17   4  14          1.70         10.66         5.13 o
 -16   4  14         13.13          7.96         4.87 o
 -15   4  14         13.32         19.59         5.10 o
 -14   4  14         42.99         45.99         5.30 o
 -13   4  14         32.14         18.05         5.22 o
 -12   4  14         22.00         20.65         5.22 o
 -11   4  14        166.95        134.38        12.13 o
 -10   4  14          1.98          7.21         4.91 o
  -9   4  14         14.32         28.46         5.77 o
  -8   4  14          5.72         32.06         4.66 o
  -7   4  14         11.99         23.98         4.72 o
  -6   4  14          0.53          4.21         4.42 o
  -5   4  14         10.74          7.86         4.41 o
  -4   4  14         54.37         53.54         4.54 o
  -3   4  14         82.51         79.81         6.98 o
  -2   4  14         67.29         68.14         4.39 o
  -1   4  14         15.74         12.95         4.23 o
   0   4  14          7.44         54.46        12.20 o
   1   4  14         15.05         21.98         4.05 o
   2   4  14          2.71         11.70         4.54 o
   3   4  14         37.94         39.08         4.82 o
   4   4  14         26.92         30.57         5.60 o
   5   4  14         24.44         17.69         4.27 o
   6   4  14         58.39         48.48         4.32 o
   7   4  14         24.62         19.73         4.37 o
 -13   5  14         12.31          7.58         4.33 o
 -12   5  14          3.05          9.97         4.32 o
 -11   5  14          7.12         11.97         4.27 o
 -10   5  14          5.47         11.36         4.17 o
  -9   5  14          0.07          9.76         3.90 o
  -8   5  14          8.24         17.50         5.32 o
  -7   5  14          9.30         11.66         4.29 o
  -6   5  14          1.63          9.30         4.21 o
  -5   5  14          2.50          4.93         4.20 o
  -4   5  14          4.29         10.16         5.19 o
  -3   5  14         48.31         71.26         7.89 o
  -2   5  14         34.38         30.45         4.48 o
  -1   5  14         23.15         20.21         4.26 o
   0   5  14         29.02         29.10         4.31 o
   1   5  14         18.77         18.63         4.19 o
   2   5  14          4.18          9.88         4.25 o
 -22   1  15          6.11          5.50         5.03 o
 -21   1  15        164.08         92.88        16.44 o
 -20   1  15         47.70         47.05         8.29 o
 -19   1  15        324.58        270.82        27.85 o
 -18   1  15        293.23        317.22        37.39 o
 -17   1  15          7.76         20.26         7.27 o
 -16   1  15          0.17          1.26         4.86 o
 -15   1  15          3.60         14.46         4.49 o
 -14   1  15         70.62         79.95         5.26 o
 -13   1  15          2.98          5.66         2.84 o
 -12   1  15        145.86        113.05         5.74 o
 -11   1  15        149.54        159.09        24.19 o
 -10   1  15         26.40         11.69         4.62 o
  -9   1  15        441.83        385.06        11.04 o
  -8   1  15        126.52        100.90         8.21 o
  -7   1  15         29.95        117.88        36.14 o
  -6   1  15         21.10         23.06         4.73 o
  -5   1  15        402.01        400.09        27.36 o
  -4   1  15         37.64         42.12         4.75 o
  -3   1  15        221.10        222.41         6.46 o
  -2   1  15         29.25         22.70         4.39 o
  -1   1  15          9.35          9.44         4.24 o
   0   1  15        279.90        247.96        10.71 o
   1   1  15        128.06        131.12        10.31 o
   2   1  15         11.73         17.58         5.34 o
   3   1  15         14.96          9.44         3.56 o
   4   1  15         56.30         66.09         4.06 o
   5   1  15         57.06         65.70         5.84 o
   6   1  15         58.45         52.71         5.94 o
   7   1  15         15.31         17.07         9.81 o
   8   1  15         35.05         27.33         4.04 o
   9   1  15         30.30         16.14         4.21 o
  10   1  15         49.06         53.81         8.56 o
 -21   2  15          0.31          4.12         5.17 o
 -20   2  15        139.73        144.93        15.08 o
 -19   2  15         74.56         53.04         5.15 o
 -18   2  15         33.08         25.00         5.76 o
 -17   2  15         81.12         67.67         9.09 o
 -16   2  15         10.30         11.58         4.62 o
 -15   2  15          4.18          7.97         5.21 o
 -14   2  15         10.16         16.88         4.85 o
 -13   2  15         67.81         65.46         5.14 o
 -12   2  15         14.62         24.06         4.69 o
 -11   2  15         40.92         24.13         4.63 o
 -10   2  15        118.68         84.05         7.59 o
  -9   2  15          4.45         14.15         4.81 o
  -8   2  15          6.99         11.66         4.89 o
  -7   2  15         14.43         19.00         4.80 o
  -6   2  15        206.98        195.35         5.54 o
  -5   2  15          8.12          8.75         4.46 o
  -4   2  15        117.93        117.45         6.64 o
  -3   2  15         13.68         12.75         4.71 o
  -2   2  15         16.91         21.10         4.79 o
  -1   2  15         75.57         70.70         5.53 o
   0   2  15          2.38          1.51         4.40 o
   1   2  15          8.56          6.72         3.76 o
   2   2  15          1.33          1.35         4.19 o
   3   2  15         82.54         96.39         4.48 o
   4   2  15         21.16         17.71         3.87 o
   5   2  15         36.45         32.50         4.36 o
   6   2  15          0.96          4.23         3.81 o
   7   2  15         88.59         61.48         5.13 o
   8   2  15         54.82         46.93         6.29 o
   9   2  15          9.61          7.67         4.35 o
 -19   3  15         28.38         13.40         4.85 o
 -18   3  15         19.70          6.18         4.95 o
 -17   3  15          5.32          2.82         4.66 o
 -16   3  15          0.00          2.16         4.99 o
 -15   3  15         19.72         20.60         4.78 o
 -14   3  15        117.07        121.92        10.44 o
 -13   3  15          5.13          1.54         4.98 o
 -12   3  15        218.33        221.32        11.72 o
 -11   3  15        375.11        348.02        27.46 o
 -10   3  15          0.73          5.70         4.74 o
  -9   3  15         56.53         52.12         4.58 o
  -8   3  15         19.33         12.52         4.30 o
  -7   3  15          0.14          2.57         4.54 o
  -6   3  15         26.59         20.25         4.33 o
  -5   3  15        109.02        119.68         7.02 o
  -4   3  15         92.28         75.85         5.20 o
  -3   3  15         85.70         93.79         6.40 o
  -2   3  15        176.14        164.06         5.14 o
  -1   3  15         27.41         52.93        13.56 o
   0   3  15          7.54         24.32        10.63 o
   1   3  15         24.40         26.67         4.21 o
   2   3  15          0.83         -0.70         4.37 o
   3   3  15          0.13          2.65         4.29 o
   4   3  15          9.39          5.14         4.25 o
   5   3  15         13.99         11.64         4.10 o
   6   3  15         14.93         16.85         4.19 o
   7   3  15          9.13          9.84         6.46 o
   8   3  15         10.60         19.18         5.21 o
 -16   4  15          0.70          4.14         4.96 o
 -15   4  15          0.27          4.57         5.05 o
 -14   4  15          6.30          5.45         5.04 o
 -13   4  15          8.61         12.30         4.62 o
 -12   4  15          1.11          2.16         4.80 o
 -11   4  15         70.05         93.37         5.44 o
 -10   4  15        243.48        259.13        21.23 o
  -9   4  15          8.49          6.87         4.49 o
  -8   4  15         11.90         19.17         4.59 o
  -7   4  15          3.04         17.49         4.61 o
  -6   4  15          0.02          5.45         4.33 o
  -5   4  15         16.54         25.09         4.63 o
  -4   4  15         69.29         78.52         7.73 o
  -3   4  15          8.02         12.88         4.31 o
  -2   4  15          2.32         31.39        14.47 o
  -1   4  15         20.64         32.17         8.10 o
   0   4  15          0.43          0.74         4.26 o
   1   4  15          1.79          6.63         4.27 o
   2   4  15          2.64          9.36         3.92 o
   3   4  15          2.22          4.86         5.37 o
   4   4  15          4.33          8.16         5.47 o
   5   4  15          0.00          5.67         4.09 o
 -10   5  15         25.59         33.69         4.29 o
  -9   5  15          0.31          2.39         4.76 o
  -8   5  15          3.26          0.06         4.77 o
  -7   5  15         12.03          6.40         4.75 o
  -6   5  15         22.23         28.90         4.85 o
  -5   5  15          0.69          8.15         5.21 o
  -4   5  15         59.52         55.54         7.64 o
  -3   5  15         22.76         28.44         5.14 o
  -2   5  15          0.49          2.76         3.89 o
  -1   5  15         34.47         24.89         4.29 o
 -21   0  16         16.69         13.81         7.96 o
 -20   0  16          0.08         12.52         7.30 o
 -19   0  16        134.05         78.13         8.25 o
 -18   0  16          0.12          5.35         7.27 o
 -17   0  16         23.11         37.41        10.46 o
 -16   0  16          9.40          4.72         6.70 o
 -15   0  16         14.59         11.90         6.82 o
 -14   0  16        157.82        159.82        11.34 o
 -13   0  16        400.94        363.36        22.90 o
 -12   0  16         62.32        158.09         7.63 o
 -11   0  16          0.24         38.01         5.67 o
 -10   0  16         22.89        146.97        51.27 o
  -9   0  16          3.59         13.02         9.37 o
  -8   0  16         24.28        121.98        22.80 o
  -7   0  16        247.76        208.53        23.28 o
  -6   0  16        176.62        237.55        26.51 o
  -5   0  16         49.40        138.15         8.80 o
  -4   0  16        236.60        256.93        36.18 o
  -3   0  16         41.34         40.56         7.08 o
  -2   0  16        341.79        354.35        14.03 o
  -1   0  16        220.64        158.44         9.14 o
   0   0  16        329.77        254.01        10.22 o
   1   0  16          2.71        183.05        35.73 o
   2   0  16          0.72         81.43        49.88 o
   3   0  16          0.69         12.77         7.87 o
   4   0  16          0.08          6.85         6.92 o
   5   0  16         16.78         29.98         9.28 o
   6   0  16         11.43         12.43         7.76 o
   7   0  16         21.68         22.38         9.54 o
   8   0  16         23.91         26.53         7.63 o
   9   0  16          0.67         -1.19         6.40 o
 -21   1  16          6.38         10.41         5.32 o
 -20   1  16         52.27         38.66         5.45 o
 -19   1  16          1.34          2.43         4.89 o
 -18   1  16          0.87          5.19         4.87 o
 -17   1  16          2.39          4.17         4.95 o
 -16   1  16          1.59         11.09         4.41 o
 -15   1  16         22.38         20.59         4.23 o
 -14   1  16         52.43         43.26         4.26 o
 -13   1  16         31.14         46.25         4.96 o
 -12   1  16          9.16         18.95         4.71 o
 -11   1  16         35.65         18.85         4.61 o
 -10   1  16          0.69          3.00         4.36 o
  -9   1  16         26.28         31.47         5.10 o
  -8   1  16         34.22         36.47         4.81 o
  -7   1  16          2.84          2.03         4.85 o
  -6   1  16          7.79          9.27         4.58 o
  -5   1  16         12.47         12.50         4.44 o
  -4   1  16          1.09          8.06         4.08 o
  -3   1  16         15.29         32.16         4.97 o
  -2   1  16         10.95         14.19         4.04 o
  -1   1  16          8.74         15.70         4.17 o
   0   1  16          0.01          8.00         4.33 o
   1   1  16          2.96         17.85        10.64 o
   2   1  16          1.13          9.51         4.05 o
   3   1  16          0.00          2.88         4.00 o
   4   1  16         44.38         34.73         4.17 o
   5   1  16         14.62         14.37         3.75 o
   6   1  16         26.12         21.43         4.01 o
   7   1  16          1.62         -1.74         5.42 o
   8   1  16          0.39          5.79         4.06 o
   9   1  16         13.93         14.71         3.95 o
 -20   2  16          7.01          5.55         5.69 o
 -19   2  16          1.87          5.80         5.50 o
 -18   2  16          0.61          7.99         5.31 o
 -17   2  16         53.07         59.57         5.14 o
 -16   2  16          3.56          3.68         5.07 o
 -15   2  16         21.14         25.45         4.78 o
 -14   2  16          6.83         14.15         4.97 o
 -13   2  16         91.31         76.02         4.99 o
 -12   2  16        198.73        199.04         9.84 o
 -11   2  16          3.38         16.63         4.69 o
 -10   2  16         41.49         60.53         8.93 o
  -9   2  16          7.04         14.55         4.63 o
  -8   2  16         58.92         43.70         4.95 o
  -7   2  16         15.10         35.82         7.75 o
  -6   2  16        114.57        122.97        11.19 o
  -5   2  16         82.03        109.99         5.19 o
  -4   2  16          2.85         19.04         4.68 o
  -3   2  16         32.31         40.10         4.64 o
  -2   2  16         66.82         66.49         7.53 o
  -1   2  16         43.75         41.01         4.40 o
   0   2  16         93.04        114.79        26.89 o
   1   2  16          3.59          7.90         8.18 o
   2   2  16         12.88         15.60         4.25 o
   3   2  16         10.85          8.56         3.93 o
   4   2  16         14.15         12.22         4.09 o
   5   2  16          0.02          9.17         3.84 o
   6   2  16          5.80          1.50         3.97 o
   7   2  16         49.92         40.11         4.31 o
   8   2  16         38.60         33.82         4.18 o
 -18   3  16          0.80          8.79         5.33 o
 -17   3  16          4.67          2.92         5.13 o
 -16   3  16         36.49         29.36         5.09 o
 -15   3  16          0.78          7.33         5.19 o
 -14   3  16         42.89         28.65         5.38 o
 -13   3  16         13.43         10.86         4.91 o
 -12   3  16        126.08        129.56        11.65 o
 -11   3  16          6.61         12.09         4.73 o
 -10   3  16         22.77         28.93         4.79 o
  -9   3  16          6.58         35.65         9.96 o
  -8   3  16         52.68         59.69         4.77 o
  -7   3  16         19.86         24.56         4.32 o
  -6   3  16         33.26         36.50         6.41 o
  -5   3  16         39.59         25.91         4.74 o
  -4   3  16          2.38         15.35         4.96 o
  -3   3  16         79.20         77.26         4.99 o
  -2   3  16         18.87         19.79         4.72 o
  -1   3  16          0.22          1.99         4.45 o
   0   3  16         31.91         41.68        13.43 o
   1   3  16          0.22          5.40         4.46 o
   2   3  16          0.03          5.75         4.81 o
   3   3  16         10.28          6.54         4.35 o
   4   3  16         19.70         19.17         4.45 o
   5   3  16          0.10          2.12         4.05 o
   6   3  16         28.60         23.27         4.56 o
 -15   4  16          0.46          1.96         4.85 o
 -14   4  16         44.25         43.60         5.49 o
 -13   4  16         20.60         15.12         5.30 o
 -12   4  16         36.50         31.93         5.14 o
 -11   4  16         26.54         42.44         8.66 o
 -10   4  16          8.17          5.21         4.55 o
  -9   4  16          0.90         10.44         4.82 o
  -8   4  16          3.13          4.94         4.59 o
  -7   4  16          5.50         11.98         4.47 o
  -6   4  16          2.19         -1.80         4.33 o
  -5   4  16          6.68          6.30         4.50 o
  -4   4  16          5.13          8.23         4.38 o
  -3   4  16         18.58         18.11         4.13 o
  -2   4  16          2.41          3.41         4.23 o
  -1   4  16        105.86        115.66        12.68 o
   0   4  16          0.31          2.57         4.14 o
   1   4  16          0.03          8.31         4.21 o
   2   4  16          0.05          1.85         4.28 o
 -20   1  17          0.04         33.66         5.12 o
 -19   1  17         15.84          9.70         5.53 o
 -18   1  17         43.31        179.74         7.94 o
 -17   1  17         12.90          4.80         4.37 o
 -16   1  17          3.54         23.85         4.72 o
 -15   1  17         22.59         31.10         4.63 o
 -14   1  17          3.22         14.14         4.16 o
 -13   1  17          8.81         13.00         5.03 o
 -12   1  17         10.22         24.74         4.73 o
 -11   1  17         52.00         34.87         4.59 o
 -10   1  17         72.53         73.09         5.27 o
  -9   1  17          3.30         14.13         4.63 o
  -8   1  17         14.08         15.62         4.70 o
  -7   1  17         39.58         63.55         4.74 o
  -6   1  17         36.60         47.41         4.56 o
  -5   1  17         21.53         19.80         4.73 o
  -4   1  17         15.42         18.41         4.25 o
  -3   1  17         15.95         52.79         4.63 o
  -2   1  17          9.68         26.54         4.41 o
  -1   1  17         28.73         28.73         4.35 o
   0   1  17          3.84         13.71         4.06 o
   1   1  17         28.20         31.49         3.98 o
   2   1  17         13.38         30.50         4.11 o
   3   1  17         33.57         42.53         4.29 o
   4   1  17          8.06          6.87         4.05 o
   5   1  17        423.16        399.95        27.72 o
   6   1  17          0.34          6.57         3.95 o
   7   1  17         96.37         97.51         7.76 o
 -19   2  17          8.11         52.59         5.88 o
 -18   2  17         21.24         18.75         4.89 o
 -17   2  17         20.76         58.42         5.34 o
 -16   2  17         17.54          8.35         5.13 o
 -15   2  17          6.52         16.12         4.73 o
 -14   2  17          2.62         14.14         5.13 o
 -13   2  17          0.25          2.90         4.84 o
 -12   2  17          3.98          5.62         4.51 o
 -11   2  17          0.36         16.06         4.64 o
 -10   2  17         76.02        206.93        11.80 o
  -9   2  17        195.14        228.44         6.28 o
  -8   2  17         35.35         31.71         4.90 o
  -7   2  17          5.22         31.09         5.17 o
  -6   2  17         50.63         56.23         4.74 o
  -5   2  17          0.46         19.75         4.74 o
  -4   2  17        154.64        224.38         8.89 o
  -3   2  17        346.46        360.03         9.81 o
  -2   2  17         30.39         29.09         4.45 o
  -1   2  17          6.44         12.44         4.21 o
   0   2  17          6.99          4.72         3.92 o
   1   2  17         21.32         25.34         4.17 o
   2   2  17         19.64         28.46         3.93 o
   3   2  17          3.25          2.92         4.45 o
   4   2  17        126.91        125.78        13.11 o
   5   2  17         10.83         16.75         4.31 o
   6   2  17        117.99        105.63        12.64 o
 -17   3  17         10.72          7.71         5.31 o
 -16   3  17          8.75         22.65         5.24 o
 -15   3  17          4.47          6.78         4.65 o
 -14   3  17          2.17          5.65         4.94 o
 -13   3  17         30.94         28.98         5.13 o
 -12   3  17         38.29         40.17         5.03 o
 -11   3  17         18.06         50.06         5.07 o
 -10   3  17        152.34        146.74         7.89 o
  -9   3  17         12.01         47.55         4.82 o
  -8   3  17         38.07         45.05         4.96 o
  -7   3  17         17.46         50.26         4.83 o
  -6   3  17         82.98         76.18         5.59 o
  -5   3  17          1.09         27.85         5.41 o
  -4   3  17         83.32         84.68         6.63 o
  -3   3  17         16.10         82.75         5.08 o
  -2   3  17         84.59         85.07         4.91 o
  -1   3  17         12.77         28.62         4.59 o
   0   3  17          3.42         17.08         4.37 o
   1   3  17          0.62          5.43         4.23 o
   2   3  17         10.45         14.51         4.32 o
   3   3  17         38.65         38.60         4.63 o
   4   3  17         11.57         12.95         4.59 o
 -12   4  17         14.99          7.63         4.77 o
 -11   4  17          6.50         18.83         4.78 o
 -10   4  17         13.80         13.50         5.00 o
  -9   4  17          7.31         24.40         5.01 o
  -8   4  17          5.65         47.73         4.95 o
  -7   4  17          2.24          8.82         4.61 o
  -6   4  17          5.89          7.80         4.54 o
  -5   4  17         65.33         78.05         4.91 o
  -4   4  17         19.24         24.36         4.53 o
  -3   4  17          0.89         10.54         4.40 o
  -2   4  17         33.63         40.85         4.51 o
  -1   4  17          0.43          7.69         4.24 o
 -19   0  18          6.77         16.31         7.54 o
 -18   0  18          1.49         -1.71         7.30 o
 -17   0  18         13.05         19.10         6.87 o
 -16   0  18          1.75          1.91         6.19 o
 -15   0  18          6.08          9.12         6.47 o
 -14   0  18         34.53         34.03         6.63 o
 -13   0  18         40.73         39.45         6.34 o
 -12   0  18        232.26        203.19        15.46 o
 -11   0  18         87.31         70.57         8.19 o
 -10   0  18        405.34        326.42        17.71 o
  -9   0  18         60.73         77.55        11.13 o
  -8   0  18         33.88         28.92         5.25 o
  -7   0  18          0.38          6.11         4.77 o
  -6   0  18         51.19         42.78         5.29 o
  -5   0  18        153.72        167.70         9.38 o
  -4   0  18        331.65        312.09        28.18 o
  -3   0  18        124.10        128.37        25.98 o
  -2   0  18        162.24        167.80        19.93 o
  -1   0  18         28.77         27.14         9.09 o
   0   0  18         23.89         18.14         7.50 o
   1   0  18          9.16          5.56         7.16 o
   2   0  18          2.53          5.78        10.40 o
   3   0  18         32.78         55.43         7.49 o
   4   0  18          3.75          4.09         7.05 o
   5   0  18         17.37         27.51         8.89 o
 -19   1  18          8.97         15.52         7.60 o
 -18   1  18          5.45          4.90         5.42 o
 -17   1  18          5.51          5.88         4.45 o
 -16   1  18          8.78          9.13         4.85 o
 -15   1  18          7.89          5.34         4.41 o
 -14   1  18          6.41          6.60         4.33 o
 -13   1  18         23.26         19.73         5.25 o
 -12   1  18         22.67         22.00         4.77 o
 -11   1  18         25.12         15.56         4.99 o
 -10   1  18         28.62         30.11         4.58 o
  -9   1  18          7.46          6.66         4.49 o
  -8   1  18         10.35         15.62         4.77 o
  -7   1  18         43.43         38.00         4.45 o
  -6   1  18          4.45         11.73         4.17 o
  -5   1  18         12.45         10.74         4.29 o
  -4   1  18         72.23         73.42         4.59 o
  -3   1  18         20.38         22.52         4.20 o
  -2   1  18          9.10         12.06         4.33 o
  -1   1  18         11.56         10.00         4.08 o
   0   1  18          4.27          3.73         3.81 o
   1   1  18          9.97         10.48         4.05 o
   2   1  18         21.62         22.67         4.08 o
   3   1  18         13.60          9.04         4.07 o
   4   1  18          3.26          8.80         4.34 o
   5   1  18          5.03          5.62         4.37 o
 -17   2  18         31.05          4.29         4.79 o
 -16   2  18         10.76          9.14         5.21 o
 -15   2  18          2.33          6.06         4.96 o
 -14   2  18          1.79          8.68         5.17 o
 -13   2  18         10.37         12.50         4.86 o
 -12   2  18        107.77         97.82         8.95 o
 -11   2  18         27.57         21.50         5.28 o
 -10   2  18        150.22        147.83        14.39 o
  -9   2  18          1.31          2.64         4.89 o
  -8   2  18         53.04         59.27         9.55 o
  -7   2  18         15.21         23.24         4.72 o
  -6   2  18        133.55        133.51         7.23 o
  -5   2  18          3.09          8.67         4.80 o
  -4   2  18        207.43        174.94        11.21 o
  -3   2  18         28.11         25.19         4.69 o
  -2   2  18         45.40         39.56         4.58 o
  -1   2  18         12.11         10.61         4.41 o
   0   2  18          4.35         11.50         4.45 o
   1   2  18          2.59          7.01         4.44 o
   2   2  18          9.91          7.71         4.36 o
   3   2  18          6.78          9.56         4.54 o
   4   2  18         70.76         76.52         8.12 o
 -15   3  18          6.79          6.27         5.20 o
 -14   3  18          8.03          5.51         5.05 o
 -13   3  18         85.08        101.82        11.42 o
 -12   3  18         50.64         57.47         5.33 o
 -11   3  18         65.72         45.95         5.98 o
 -10   3  18          6.91          7.47         4.93 o
  -9   3  18        112.43        134.78        11.10 o
  -8   3  18         39.01         47.47         5.01 o
  -7   3  18          5.57          7.82         4.49 o
  -6   3  18         58.58         73.07         5.33 o
  -5   3  18        227.75        223.93        13.82 o
  -4   3  18          2.86          5.83         4.69 o
  -3   3  18         85.46         79.95         5.15 o
  -2   3  18         23.81         24.60         4.53 o
  -1   3  18         33.49         44.72         9.65 o
   0   3  18         18.27         11.62         4.62 o
   1   3  18         16.37          9.11         4.48 o
 -17   1  19          6.43          1.12         4.77 o
 -16   1  19         18.74         22.42         4.38 o
 -15   1  19         12.47         17.27         4.61 o
 -14   1  19          2.12          6.44         4.46 o
 -13   1  19         16.91         17.33         4.23 o
 -12   1  19         99.02         76.76         5.54 o
 -11   1  19         15.74          3.89         5.24 o
 -10   1  19          2.71         20.55         8.47 o
  -9   1  19         22.35         17.22         4.98 o
  -8   1  19         12.09         15.70         5.67 o
  -7   1  19         47.21         46.35         4.60 o
  -6   1  19          0.11          2.96         4.58 o
  -5   1  19         93.87        115.62         7.29 o
  -4   1  19         82.30        100.35        10.05 o
  -3   1  19         15.88         16.80         4.48 o
  -2   1  19          1.61         -2.64         4.26 o
  -1   1  19          5.85          7.45         4.09 o
   0   1  19          4.39          6.92         4.33 o
   1   1  19          6.35          5.72         4.21 o
   2   1  19          7.90         10.53         4.36 o
 -15   2  19          4.16          1.70         4.93 o
 -14   2  19          0.53          4.87         5.06 o
 -13   2  19         62.49         47.67         4.85 o
 -12   2  19         54.99         46.70         5.11 o
 -11   2  19         11.95         13.51         4.93 o
 -10   2  19          3.17          5.43         4.96 o
  -9   2  19         69.30         82.31         5.71 o
  -8   2  19         46.81         53.32         5.18 o
  -7   2  19         85.72         85.98         5.39 o
  -6   2  19        130.54        144.18         6.58 o
  -5   2  19          0.68          8.88         4.61 o
  -4   2  19          3.16          3.92         4.36 o
  -3   2  19          0.02          4.98         4.56 o
  -2   2  19         17.46         11.18         4.44 o
  -1   2  19         16.09         10.92         4.24 o
   0   2  19          3.57         13.55         4.53 o
   1   2  19          8.43          4.22         4.60 o
 -12   3  19          8.51          8.29         4.70 o
 -11   3  19          3.35          5.83         4.71 o
 -10   3  19         27.13         25.20         5.14 o
  -9   3  19         19.33         28.92         7.98 o
  -8   3  19         15.24         11.27         4.84 o
  -7   3  19          4.35         12.94         5.05 o
  -6   3  19        122.73        105.22         7.45 o
  -5   3  19         38.60         48.60         5.26 o
  -4   3  19          0.03          3.51         4.90 o
  -3   3  19          0.03          4.79         4.59 o
 -15   0  20          1.37          1.92         6.69 o
 -14   0  20         81.84         92.43        13.39 o
 -13   0  20          4.29          4.56         6.18 o
 -12   0  20          0.17          2.27         6.14 o
 -11   0  20         26.04         28.13        16.22 o
 -10   0  20          2.71          2.78         5.20 o
  -9   0  20          0.69         11.25         5.25 o
  -8   0  20          9.17         13.20         5.22 o
  -7   0  20         16.89         13.79         5.31 o
  -6   0  20         12.32         24.73         5.34 o
  -5   0  20          0.11          8.29         5.06 o
  -4   0  20        139.83        143.99         9.88 o
  -3   0  20          0.06          3.96         5.35 o
  -2   0  20          6.55         12.86         4.66 o
  -1   0  20          3.87          9.15         8.00 o
   0   0  20         46.90         61.16         6.51 o
 -15   1  20          1.22          1.79         4.42 o
 -14   1  20          3.26          7.88         4.39 o
 -13   1  20          2.53          4.94         4.29 o
 -12   1  20          1.31          0.11         4.69 o
 -11   1  20         20.32         19.68         5.08 o
 -10   1  20          0.36          1.39         4.51 o
  -9   1  20          0.57          4.43         4.53 o
  -8   1  20          4.88          6.55         4.64 o
  -7   1  20          3.36          5.23         4.74 o
  -6   1  20          1.10          7.99         4.73 o
  -5   1  20         19.40         18.22         4.47 o
  -4   1  20          8.47          7.15         4.40 o
  -3   1  20          2.11          3.53         4.21 o
  -2   1  20          2.08          1.03         4.04 o
  -1   1  20          1.74          3.60         4.37 o
 -12   2  20         39.73         41.22         5.18 o
 -11   2  20          2.05          1.95         4.92 o
 -10   2  20         21.03         17.26         5.13 o
  -9   2  20         14.44         12.73         4.93 o
  -8   2  20          1.26         -1.32         5.06 o
  -7   2  20         17.40         27.61         5.11 o
  -6   2  20          3.18          1.91         4.62 o
  -5   2  20          8.03         13.06         4.47 o
  -4   2  20          8.25          7.36         4.41 o
  -3   2  20         12.73          6.37         4.57 o
 -10   1  21         24.19         31.46         4.90 o
  -9   1  21         15.69         34.41         5.28 o
  -8   1  21         14.49         20.32         4.81 o
  -7   1  21         29.37         35.56         5.19 o
  -6   1  21          8.25         21.43         4.57 o
                                                
